# Supplementary material for: Genome-Wide Comparative Analysis Reveals Similar Types of NBS Genes in Hybrid Citrus sinensis Genome and Original Citrus clementine Genome and Provides New Insights into Non-TIR NBS Genes
Source: PLoS One. 2015 Mar 26;10(3):e0121893. doi: 10.1371/journal.pone.0121893 (PMC4374887; doi:10.1371/journal.pone.0121893)
Supplement: S2 Table — (XLSX) [file pone.0121893.s013.xlsx]

## Sheet: geneTable
Table S2. Classification, cluster and clade of Citrus NBS genes
Gene Name	Length	Location	Class	Group	Cluster	Clade
cc_PAC_20792747	784	cc_scaffold_1:8090396:8092825	NL	CC1	SN1	Clade_1406
cc_PAC_20795881	1024	cc_scaffold_1:16565240:16568883	CNL	CC2	SN2	Clade_635
cc_Cs1g07240.1_cc_21	1324	cc_scaffold_1:17618348:17623334	CN	CC1	CL5	Clade_1828
cc_PAC_20795120	967	cc_scaffold_1:17632999:17635977	CN	CC1	CL5	Clade_1828
cc_Cs1g07240.1_cc_20	1324	cc_scaffold_1:17674708:17679694	CN	CC1	CL5	Clade_1828
cc_Cs1g07180.1_cc_18	1020	cc_scaffold_1:17712738:17718947	N	CC1	CL5	Clade_1811
cc_PAC_20794482	865	cc_scaffold_1:17778362:17780959	CNL	CC1	CL6	Clade_1811
cc_Cs1g07180.1_cc_19	1020	cc_scaffold_1:17793127:17798606	CNL	CC1	CL6	Clade_1811
cc_PAC_20793640	972	cc_scaffold_1:18323301:18326219	CNL	CC1	CL7	Clade_1752
cc_PAC_20794719	979	cc_scaffold_1:18361231:18364863	CNL	CC1	CL7	Clade_1752
cc_PAC_20794674	1047	cc_scaffold_1:19673467:19677559	N	CC2	CL8	Clade_710
cc_PAC_20793952	1074	cc_scaffold_1:21918726:21922966	CNL	CC1	CL10	Clade_1799
cc_PAC_20793995	1088	cc_scaffold_1:21964189:21969517	CNL	CC1	CL10	Clade_1799
cc_PAC_20795174	743	cc_scaffold_1:23886166:23888536	N	CC2	CL11	Clade_1326
cc_PAC_20794844	729	cc_scaffold_1:23975462:23978381	N	CC2	CL12	Clade_1326
cc_PAC_20796050	855	cc_scaffold_1:23994368:23997714	N	CC2	CL12	Clade_1326
cc_PAC_20795145	829	cc_scaffold_1:24005275:24007882	N	CC2	CL12	Clade_1326
cc_PAC_20796205	1068	cc_scaffold_1:24214005:24218228	CNL	CC2	SN13	Clade_704
cc_PAC_20799319	414	cc_scaffold_108:18471:19715	N	TIR	CL15	OrphanGene
cc_PAC_20799317	937	cc_scaffold_108:21982:25744	TNL	TIR	CL15	Clade_356
cc_PAC_20814924	674	cc_scaffold_1105:2599:4658	NL	CC1	SN16	Clade_1487
cc_Cs3g06650.1_cc_51	1415	cc_scaffold_13:36178:42147	CN	CC1	CL17	Clade_2133
cc_PAC_20799325	1037	cc_scaffold_13:68159:71655	CN	CC1	CL17	Clade_2133
cc_PAC_20799321	970	cc_scaffold_13:158979:162675	CN	CC1	CL18	Clade_2133
cc_PAC_20818998	900	cc_scaffold_2:7048187:7051168	CNL	CC2	CL22	Clade_1347
cc_PAC_20817766	897	cc_scaffold_2:7062660:7065353	NL	CC2	CL22	Clade_1347
cc_PAC_20818774	794	cc_scaffold_2:7074386:7076770	CN	CC1	CL22	Clade_2020
cc_PAC_20815684	880	cc_scaffold_2:7085227:7088036	CN	CC2	CL22	Clade_1347
cc_PAC_20816114	850	cc_scaffold_2:7091006:7093729	N	CC2	CL22	Clade_1347
cc_PAC_20819272	1200	cc_scaffold_2:7409934:7416233	TNL	TIR	SN23	Clade_122
cc_PAC_20815288	1092	cc_scaffold_2:25266841:25270230	CNL	CC1	CL24	Clade_1873
cc_PAC_20817794	1049	cc_scaffold_2:25283855:25287001	CNL	CC1	CL24	Clade_1873
cc_PAC_20815783	1150	cc_scaffold_2:25323393:25327614	CNL	CC1	CL24	Clade_1873
cc_PAC_20815452	789	cc_scaffold_2:30370829:30374712	TN	TIR	SN25	Clade_394
cc_Ciclev10010550m_cc_7	634	cc_scaffold_209:3386:5787	N	CC2	SN26	Clade_1326
cc_orange1.1t04659.1_cc_200	630	cc_scaffold_22:54481:58318	CN	CC2	CL27	Clade_1175
cc_PAC_20789465	991	cc_scaffold_26:20538:24556	CN	CC1	CL28	Clade_2133
cc_PAC_20789463	904	cc_scaffold_26:67193:70422	CN	CC1	CL28	Clade_2133
cc_orange1.1t03647.1_cc_150	520	cc_scaffold_289:10251:12310	N	CC2	SN29	Clade_867
cc_PAC_20806170	1183	cc_scaffold_3:8143752:8148027	TNL	TIR	SN30	Clade_421
cc_PAC_20806834	992	cc_scaffold_3:9893236:9898231	NL	TIR	CL32	Clade_172
cc_PAC_20809792	961	cc_scaffold_3:9970536:9975305	TNL	TIR	SN33	Clade_172
cc_PAC_20812092	1179	cc_scaffold_3:16834307:16840129	TNL	TIR	CL35	Clade_421
cc_PAC_20811983	650	cc_scaffold_3:16871836:16874343	NL	TIR	CL35	Clade_403
cc_PAC_20810647	1152	cc_scaffold_3:16912692:16917880	TNL	TIR	CL35	Clade_403
cc_PAC_20810099	814	cc_scaffold_3:18892043:18895238	TN	TIR	SN36	Clade_199
cc_PAC_20809083	1217	cc_scaffold_3:19816531:19821783	TNL	TIR	SN37	Clade_440
cc_PAC_20807435	1102	cc_scaffold_3:20633597:20638029	TNL	TIR	SN38	Clade_546
cc_PAC_20811085	1044	cc_scaffold_3:20782317:20786064	NL	TIR	SN39	Clade_119
cc_PAC_20810830	965	cc_scaffold_3:21171043:21177148	TN	TIR	SN40	Clade_205
cc_PAC_20809574	1088	cc_scaffold_3:21260284:21264787	TNL	TIR	CL41	Clade_205
cc_PAC_20808778	1158	cc_scaffold_3:21276713:21283985	TNL	TIR	CL41	Clade_205
cc_PAC_20809403	939	cc_scaffold_3:21335443:21338953	TNL	TIR	CL41	Clade_205
cc_PAC_20809655	529	cc_scaffold_3:21397637:21399937	NL	TIR	CL42	Clade_205
cc_PAC_20810533	521	cc_scaffold_3:21418881:21421972	TN	TIR	CL42	Clade_185
cc_PAC_20809870	1097	cc_scaffold_3:21446526:21450738	TNL	TIR	CL42	Clade_538
cc_PAC_20806924	676	cc_scaffold_3:21469527:21472877	TN	TIR	CL42	Clade_205
cc_PAC_20808083	1173	cc_scaffold_3:21954383:21959907	TNL	TIR	CL44	Clade_575
cc_PAC_20811273	1022	cc_scaffold_3:21982710:21986624	TNL	TIR	CL44	Clade_575
cc_PAC_20810333	1254	cc_scaffold_3:22023776:22029457	TNL	TIR	CL44	Clade_538
cc_PAC_20810609	1066	cc_scaffold_3:22078844:22083349	TNL	TIR	CL44	Clade_546
cc_PAC_20811140	1231	cc_scaffold_3:22111199:22115566	TNL	TIR	CL44	Clade_575
cc_PAC_20808730	1244	cc_scaffold_3:22223359:22228209	TNL	TIR	CL45	Clade_604
cc_PAC_20805913	1026	cc_scaffold_3:22241000:22244465	NL	TIR	CL45	Clade_601
cc_PAC_20806974	985	cc_scaffold_3:22310471:22315445	TNL	TIR	CL46	Clade_190
cc_PAC_20806059	540	cc_scaffold_3:22358094:22360230	TN	TIR	CL46	Clade_131
cc_PAC_20810027	720	cc_scaffold_3:22424735:22428364	TNL	TIR	CL47	Clade_131
cc_PAC_20810439	910	cc_scaffold_3:22476202:22480686	TNL	TIR	CL47	Clade_205
cc_PAC_20807632	1349	cc_scaffold_3:22505971:22512141	TN	TIR	CL47	Clade_131
cc_PAC_20808980	1071	cc_scaffold_3:22582146:22586403	TNL	TIR	SN48	Clade_205
cc_PAC_20808149	1224	cc_scaffold_3:22721217:22725936	TNL	TIR	CL49	Clade_131
cc_PAC_20809952	980	cc_scaffold_3:22766944:22770646	NL	TIR	CL49	Clade_604
cc_PAC_20808885	919	cc_scaffold_3:22782284:22786467	TNL	TIR	CL49	Clade_205
cc_PAC_20811554	614	cc_scaffold_3:22840671:22842902	NL	CC1	SN50	Clade_1487
cc_PAC_20811098	1120	cc_scaffold_3:23477658:23482415	TNL	TIR	CL51	Clade_467
cc_PAC_20808830	550	cc_scaffold_3:23497989:23501483	TN	TIR	CL51	Clade_202
cc_PAC_20811169	856	cc_scaffold_3:23504814:23510042	TNL	TIR	CL51	Clade_205
cc_PAC_20811288	718	cc_scaffold_3:23542812:23552363	TNL	TIR	CL51	Clade_202
cc_PAC_20810128	537	cc_scaffold_3:23597115:23599354	TN	TIR	CL51	Clade_205
cc_PAC_20811920	1147	cc_scaffold_3:23764296:23768553	TNL	TIR	CL52	Clade_350
cc_PAC_20810744	866	cc_scaffold_3:23780860:23784857	TNL	TIR	CL52	Clade_205
cc_PAC_20811134	788	cc_scaffold_3:23793866:23798309	TNL	TIR	CL52	Clade_205
cc_PAC_20806078	760	cc_scaffold_3:23815145:23818592	TNL	TIR	CL52	Clade_205
cc_PAC_20808983	859	cc_scaffold_3:23838888:23843652	TNL	TIR	CL52	Clade_205
cc_PAC_20805871	540	cc_scaffold_3:23867822:23871328	TNL	TIR	CL52	Clade_205
cc_PAC_20808473	898	cc_scaffold_3:23886298:23890863	NL	TIR	CL52	Clade_205
cc_PAC_20807123	1094	cc_scaffold_3:23904702:23908541	TNL	TIR	CL52	Clade_604
cc_PAC_20809865	865	cc_scaffold_3:23951578:23956947	TNL	TIR	CL52	Clade_205
cc_PAC_20807853	830	cc_scaffold_3:23966310:23970016	TNL	TIR	CL52	Clade_205
cc_PAC_20811902	961	cc_scaffold_3:23987123:23991416	TN	TIR	CL52	Clade_205
cc_orange1.1g044214m_cc_120	328	cc_scaffold_3:24035863:24037906	N	TIR	CL52	Clade_205
cc_PAC_20807391	978	cc_scaffold_3:24066564:24071741	TNL	TIR	CL52	Clade_205
cc_PAC_20811226	785	cc_scaffold_3:24073755:24077737	TNL	TIR	CL52	Clade_205
cc_PAC_20810300	745	cc_scaffold_3:24098294:24102763	TNL	TIR	CL52	Clade_205
cc_PAC_20805924	884	cc_scaffold_3:24200822:24205153	TNL	TIR	CL53	Clade_205
cc_Ciclev10018914m_cc_8	792	cc_scaffold_3:24218724:24235454	TN	TIR	CL53	Clade_205
cc_PAC_20807272	939	cc_scaffold_3:24314754:24319148	TNL	TIR	CL54	Clade_205
cc_PAC_20810805	684	cc_scaffold_3:24339986:24345431	TN	TIR	CL54	Clade_205
cc_PAC_20809351	851	cc_scaffold_3:24347493:24351466	TNL	TIR	CL54	Clade_205
cc_PAC_20810507	576	cc_scaffold_3:24393736:24396925	NL	TIR	CL54	Clade_205
cc_PAC_20810599	937	cc_scaffold_3:24414416:24418621	TNL	TIR	CL54	Clade_205
cc_PAC_20808147	798	cc_scaffold_3:24497774:24502810	TNL	TIR	CL55	Clade_205
cc_PAC_20811287	784	cc_scaffold_3:24531216:24534832	TNL	TIR	CL55	Clade_205
cc_PAC_20811588	995	cc_scaffold_3:24546484:24550815	TNL	TIR	CL55	Clade_205
cc_PAC_20811723	899	cc_scaffold_3:24593002:24597811	TNL	TIR	CL55	Clade_205
cc_PAC_20806651	824	cc_scaffold_3:24611867:24615456	TNL	TIR	CL55	Clade_205
cc_PAC_20806122	794	cc_scaffold_3:24669795:24674192	TN	TIR	CL56	Clade_205
cc_PAC_20806138	824	cc_scaffold_3:24717374:24720944	TNL	TIR	CL56	Clade_205
cc_PAC_20806592	1409	cc_scaffold_3:24779630:24784345	CNL	CC2	SN57	Clade_744
cc_PAC_20811577	462	cc_scaffold_3:24993845:24995370	N	CC2	CL58	Clade_744
cc_PAC_20807498	1289	cc_scaffold_3:25026668:25030809	CN	CC2	CL58	Clade_744
cc_PAC_20808565	996	cc_scaffold_3:25100778:25104843	CNL	CC2	SN59	Clade_744
cc_PAC_20808198	1367	cc_scaffold_3:25216526:25220629	N	CC2	CL60	Clade_744
cc_PAC_20807819	1274	cc_scaffold_3:25269003:25272836	CN	CC2	CL60	Clade_744
cc_PAC_20808815	1416	cc_scaffold_3:25361089:25365339	CNL	CC2	CL60	Clade_744
cc_PAC_20811240	1249	cc_scaffold_3:25398286:25402615	CNL	CC2	CL60	Clade_744
cc_PAC_20810018	1401	cc_scaffold_3:25495290:25499648	CN	CC2	CL61	Clade_744
cc_PAC_20807247	1256	cc_scaffold_3:25539228:25543442	CN	CC2	CL61	Clade_744
cc_PAC_20810956	1390	cc_scaffold_3:25558189:25563873	CN	CC2	CL61	Clade_744
cc_PAC_20809466	806	cc_scaffold_3:25633452:25636420	CN	CC1	SN62	Clade_1381
cc_PAC_20808683	806	cc_scaffold_3:27210508:27212925	N	CC2	CL63	Clade_744
cc_PAC_20810353	1439	cc_scaffold_3:27236430:27242516	CN	CC2	CL63	Clade_744
cc_PAC_20808822	2101	cc_scaffold_3:27252187:27258492	CN	CC2	CL63	Clade_744
cc_PAC_20808287	1398	cc_scaffold_3:27267893:27272240	CN	CC2	CL63	Clade_744
cc_PAC_20808452	1402	cc_scaffold_3:27291189:27295420	N	CC2	CL63	Clade_744
cc_PAC_20809129	713	cc_scaffold_3:27320758:27322899	CN	CC2	CL63	Clade_744
cc_PAC_20809006	1398	cc_scaffold_3:27365802:27371376	CN	CC2	CL63	Clade_744
cc_PAC_20807860	1168	cc_scaffold_3:27857215:27861301	TNL	TIR	CL64	Clade_356
cc_PAC_20811651	1279	cc_scaffold_3:27867691:27874119	TNL	TIR	CL64	Clade_440
cc_PAC_20806623	897	cc_scaffold_3:27942475:27947282	TNL	TIR	CL65	Clade_414
cc_PAC_20808671	890	cc_scaffold_3:27962478:27966264	TNL	TIR	CL65	Clade_440
cc_PAC_20809729	1092	cc_scaffold_3:27976743:27982947	TNL	TIR	CL65	Clade_435
cc_PAC_20806012	918	cc_scaffold_3:28151858:28155784	TNL	TIR	CL66	Clade_467
cc_PAC_20808581	949	cc_scaffold_3:28175641:28181237	TN	TIR	CL66	Clade_467
cc_PAC_20807682	1316	cc_scaffold_3:28219326:28224014	TN	TIR	CL66	Clade_467
cc_PAC_20808274	1283	cc_scaffold_3:28293142:28298913	TN	TIR	CL67	Clade_467
cc_PAC_20808095	936	cc_scaffold_3:28345311:28349148	TNL	TIR	CL67	Clade_467
cc_PAC_20810721	936	cc_scaffold_3:28353793:28357632	TNL	TIR	CL67	Clade_467
cc_PAC_20807299	529	cc_scaffold_3:28417707:28419717	TN	TIR	CL67	Clade_356
cc_PAC_20808435	1134	cc_scaffold_3:28516855:28521932	TNL	TIR	CL67	Clade_467
cc_PAC_20808119	914	cc_scaffold_3:28534792:28539168	TNL	TIR	CL67	Clade_356
cc_PAC_20809263	1242	cc_scaffold_3:28544726:28549488	TNL	TIR	CL67	Clade_431
cc_PAC_20808691	1238	cc_scaffold_3:28585538:28590076	TNL	TIR	CL67	Clade_356
cc_PAC_20807352	1220	cc_scaffold_3:28600782:28605545	TNL	TIR	CL67	Clade_502
cc_PAC_20807528	926	cc_scaffold_3:28660772:28663979	TNL	TIR	CL67	Clade_455
cc_PAC_20807997	950	cc_scaffold_3:28679206:28682782	TNL	TIR	CL67	Clade_463
cc_PAC_20806949	848	cc_scaffold_3:35383219:35385765	N	CC2	SN68	Clade_1305
cc_PAC_20808995	848	cc_scaffold_3:35458839:35461385	N	CC2	SN69	Clade_1305
cc_PAC_20810036	889	cc_scaffold_3:35525425:35528094	N	CC2	CL70	Clade_1305
cc_PAC_20808304	788	cc_scaffold_3:35562719:35565300	N	CC2	CL70	Clade_1305
cc_PAC_20806024	758	cc_scaffold_3:35612725:35615001	N	CC2	CL70	Clade_1305
cc_PAC_20807901	612	cc_scaffold_3:35688658:35692201	N	CC2	SN71	Clade_1305
cc_PAC_20810431	976	cc_scaffold_3:35980223:35983153	CN	CC2	SN72	Clade_867
cc_PAC_20810732	1071	cc_scaffold_3:36643515:36649262	CNL	CC1	CL74	Clade_2011
cc_PAC_20806640	1652	cc_scaffold_3:36676235:36683933	TNL	CC1	CL74	Clade_1738
cc_PAC_20806903	913	cc_scaffold_3:36685660:36688401	N	CC1	CL74	Clade_1747
cc_PAC_20810418	984	cc_scaffold_3:36693141:36696308	CNL	CC1	CL74	Clade_1742
cc_PAC_20811977	972	cc_scaffold_3:36696834:36699752	NL	CC1	CL74	Clade_1735
cc_PAC_20808286	949	cc_scaffold_3:37150973:37155539	TNL	TIR	SN75	Clade_467
cc_PAC_20806356	1292	cc_scaffold_3:37944757:37949994	TNL	TIR	SN76	Clade_467
cc_PAC_20808955	1087	cc_scaffold_3:38412634:38416083	N	CC2	SN77	Clade_856
cc_PAC_20805880	1209	cc_scaffold_3:38467972:38472111	CN	CC2	SN78	Clade_856
cc_PAC_20811914	544	cc_scaffold_3:39211985:39213750	TN	TIR	CL79	Clade_356
cc_PAC_20811580	1147	cc_scaffold_3:39215715:39220233	TNL	TIR	CL79	Clade_356
cc_PAC_20810120	560	cc_scaffold_3:39314215:39316070	TN	TIR	CL80	Clade_356
cc_PAC_20807664	503	cc_scaffold_3:39316768:39318533	TN	TIR	CL80	Clade_356
cc_Cs5g26170.1_cc_64	1389	cc_scaffold_3:41004612:41009970	CNL	CC1	CL81	Clade_2133
cc_PAC_20812056	978	cc_scaffold_3:41026623:41034652	CNL	CC1	CL81	Clade_2133
cc_Cs5g29510.1_cc_65	1447	cc_scaffold_3:43180319:43185117	CN	CC2	SN82	Clade_850
cc_PAC_20796217	647	cc_scaffold_32:27842:29782	NL	CC2	CL83	Clade_635
cc_PAC_20802397	1199	cc_scaffold_4:17121878:17126289	CNL	CC2	SN85	Clade_696
cc_PAC_20803137	868	cc_scaffold_4:17970261:17972867	CN	CC1	CL86	Clade_1532
cc_PAC_20804331	890	cc_scaffold_4:17983541:17986596	CN	CC1	CL86	Clade_1532
cc_PAC_20804269	905	cc_scaffold_4:17996648:17999365	CN	CC1	CL86	Clade_1532
cc_PAC_20804205	1175	cc_scaffold_4:23294043:23298934	TNL	TIR	SN88	Clade_511
cc_PAC_20802693	1287	cc_scaffold_4:24897937:24901800	CNL	CC2	SN89	Clade_842
cc_orange1.1t03874.1_cc_168	1486	cc_scaffold_5:317928:323439	CNL	CC2	SN91	Clade_867
cc_orange1.1t03874.1_cc_170	1488	cc_scaffold_5:602958:608406	CNL	CC2	CL92	Clade_867
cc_Cs3g01320.1_cc_33	873	cc_scaffold_5:632710:636394	N	CC2	CL92	Clade_867
cc_Cs3g03020.1_cc_34	1481	cc_scaffold_5:640299:645741	CN	CC2	CL92	Clade_867
cc_orange1.1g000660m_cc_75	1367	cc_scaffold_5:677807:683318	CN	CC2	CL92	Clade_867
cc_orange1.1t03874.1_cc_172	1491	cc_scaffold_5:700730:706187	CNL	CC2	CL92	Clade_867
cc_orange1.1t03874.1_cc_165	1474	cc_scaffold_5:736437:741912	CNL	CC2	CL92	Clade_867
cc_orange1.1t03879.1_cc_178	1480	cc_scaffold_5:1489602:1495167	CN	CC2	CL93	Clade_867
cc_orange1.1t03874.1_cc_175	1489	cc_scaffold_5:1505065:1510531	CNL	CC2	CL93	Clade_867
cc_Cs3g03540.1_cc_35	1429	cc_scaffold_5:1565591:1571063	NL	CC2	SN94	Clade_867
cc_orange1.1t03874.1_cc_162	1509	cc_scaffold_5:1695619:1701145	CNL	CC2	CL96	Clade_867
cc_orange1.1t03879.1_cc_177	1484	cc_scaffold_5:1742433:1747878	CNL	CC2	CL96	Clade_867
cc_orange1.1t03874.1_cc_163	1508	cc_scaffold_5:1807859:1813298	CNL	CC2	SN97	Clade_867
cc_orange1.1t03874.1_cc_166	1460	cc_scaffold_5:1866580:1873595	CNL	CC2	CL98	Clade_867
cc_orange1.1t03640.1_cc_149	950	cc_scaffold_5:1893890:1898950	NL	CC2	CL98	Clade_867
cc_Cs3g03540.1_cc_36	1338	cc_scaffold_5:1941238:1946365	NL	CC2	CL98	Clade_867
cc_orange1.1g000427m_cc_73	1477	cc_scaffold_5:1968369:1973799	CN	CC2	CL98	Clade_867
cc_orange1.1g000660m_cc_74	1310	cc_scaffold_5:1991781:1997187	CNL	CC2	CL98	Clade_867
cc_PAC_20787597	777	cc_scaffold_5:2505354:2507687	CN	CC2	CL99	Clade_867
cc_orange1.1t03874.1_cc_169	1491	cc_scaffold_5:2542599:2548095	CN	CC2	CL99	Clade_867
cc_orange1.1g000660m_cc_76	1319	cc_scaffold_5:2577602:2583005	CNL	CC2	CL99	Clade_867
cc_orange1.1t03874.1_cc_171	1468	cc_scaffold_5:2606158:2611561	CNL	CC2	CL99	Clade_867
cc_Cs3g03540.1_cc_38	1436	cc_scaffold_5:2637298:2642749	CNL	CC2	CL99	Clade_867
cc_orange1.1t03874.1_cc_174	1472	cc_scaffold_5:2663556:2668971	N	CC2	CL99	Clade_867
cc_Cs3g03540.1_cc_37	1438	cc_scaffold_5:2699234:2704818	CNL	CC2	CL99	Clade_867
cc_Ciclev10003496m_cc_3	777	cc_scaffold_5:2734111:2737441	CN	CC2	CL99	Clade_867
cc_orange1.1t03874.1_cc_164	1482	cc_scaffold_5:2786673:2792118	CNL	CC2	CL99	Clade_867
cc_orange1.1t03874.1_cc_167	1478	cc_scaffold_5:2841860:2847332	CN	CC2	CL99	Clade_867
cc_orange1.1t03874.1_cc_173	1505	cc_scaffold_5:2866411:2872045	NL	CC2	CL99	Clade_867
cc_Ciclev10003496m_cc_4	777	cc_scaffold_5:2882367:2885697	CN	CC2	CL99	Clade_867
cc_orange1.1t03732.1_cc_153	943	cc_scaffold_5:3996625:4000453	CNL	CC2	SN100	Clade_1122
cc_orange1.1t03732.1_cc_157	942	cc_scaffold_5:4070687:4075472	CN	CC2	CL101	Clade_1122
cc_orange1.1t03732.1_cc_159	949	cc_scaffold_5:4108287:4112109	CNL	CC2	CL101	Clade_1122
cc_orange1.1t03732.1_cc_158	951	cc_scaffold_5:4127964:4131789	CNL	CC2	CL101	Clade_1122
cc_orange1.1t01898.1_cc_141	900	cc_scaffold_5:4168941:4172757	CNL	CC2	CL101	Clade_1122
cc_orange1.1t03734.1_cc_160	887	cc_scaffold_5:4195843:4199638	NL	CC2	CL101	Clade_1122
cc_orange1.1t03732.1_cc_155	939	cc_scaffold_5:4220800:4224592	N	CC2	CL101	Clade_1122
cc_orange1.1t03732.1_cc_154	949	cc_scaffold_5:4247831:4251677	CNL	CC2	CL101	Clade_1122
cc_orange1.1t03732.1_cc_156	945	cc_scaffold_5:4273287:4282304	CN	CC2	CL101	Clade_1122
cc_orange1.1t01918.1_cc_142	944	cc_scaffold_5:4730173:4734061	CN	CC2	CL102	Clade_1122
cc_orange1.1g002071m_cc_80	983	cc_scaffold_5:4767961:4772035	CNL	CC2	CL102	Clade_1122
cc_orange1.1t01926.1_cc_143	962	cc_scaffold_5:4894159:4898044	NL	CC2	SN103	Clade_1122
cc_PAC_20789267	1075	cc_scaffold_5:5274796:5282044	NL	CC1	CL105	Clade_1892
cc_PAC_20788460	1205	cc_scaffold_5:5285909:5290456	CNL	CC1	CL105	Clade_1903
cc_PAC_20788816	1049	cc_scaffold_5:5849698:5853066	CN	CC1	SN106	Clade_1873
cc_Cs3g05870.1_cc_44	852	cc_scaffold_5:6915218:6918773	N	CC2	CL108	OrphanGene
cc_PAC_20788826	708	cc_scaffold_5:7237870:7240251	NL	TIR	CL109	Clade_516
cc_Cs3g04020.1_cc_39	1034	cc_scaffold_5:10033971:10038072	CN	CC2	CL110	Clade_1175
cc_orange1.1t04656.1_cc_198	708	cc_scaffold_5:10386329:10389549	CN	CC2	CL111	Clade_1175
cc_orange1.1g002265m_cc_82	931	cc_scaffold_5:10466590:10470526	CNL	CC2	CL112	Clade_1175
cc_PAC_20786683	984	cc_scaffold_5:10558111:10561062	CN	CC2	CL112	Clade_1175
cc_orange1.1t04656.1_cc_199	605	cc_scaffold_5:10577557:10580626	CN	CC2	CL112	Clade_1175
cc_orange1.1t04513.1_cc_186	745	cc_scaffold_5:11161447:11165344	CN	CC2	SN117	Clade_1175
cc_orange1.1t03874.1_cc_176	1494	cc_scaffold_5:12265158:12270771	N	CC2	SN118	Clade_867
cc_PAC_20788503	894	cc_scaffold_5:15929731:15932422	N	CC1	SN119	Clade_1911
cc_orange1.1g038751m_cc_105	925	cc_scaffold_5:17193897:17197785	CN	CC2	SN120	Clade_1227
cc_orange1.1g038751m_cc_106	915	cc_scaffold_5:17389594:17393479	CN	CC2	CL121	Clade_1227
cc_orange1.1g043039m_cc_116	950	cc_scaffold_5:17429785:17442448	CN	CC2	CL121	Clade_1260
cc_Cs1g09350.1_cc_25	956	cc_scaffold_5:17469578:17473448	CN	CC2	CL121	Clade_1301
cc_Cs1g09330.1_cc_24	858	cc_scaffold_5:17493176:17496929	CN	CC2	CL121	Clade_1282
cc_orange1.1g002044m_cc_79	976	cc_scaffold_5:17520011:17523970	CN	CC2	CL121	Clade_1265
cc_Cs1g05730.1_cc_17	1504	cc_scaffold_5:18196800:18202311	CN	CC2	SN122	Clade_867
cc_PAC_20787552	919	cc_scaffold_5:19378554:19383953	NL	TIR	SN124	Clade_516
cc_PAC_20785531	593	cc_scaffold_5:19452933:19454827	N	CC2	SN125	Clade_1044
cc_PAC_20788086	1458	cc_scaffold_5:20095173:20099940	CNL	CC2	SN126	Clade_846
cc_PAC_20786450	949	cc_scaffold_5:22888627:22891633	CN	CC1	CL127	Clade_2133
cc_PAC_20785870	889	cc_scaffold_5:22922232:22925922	CN	CC1	CL127	Clade_2133
cc_Cs3g06480.1_cc_49	1414	cc_scaffold_5:22955333:22961265	CN	CC1	CL127	Clade_2133
cc_orange1.1t04830.1_cc_202	823	cc_scaffold_5:22978689:22982402	CN	CC1	CL127	Clade_2133
cc_PAC_20787113	961	cc_scaffold_5:23021417:23024299	CN	CC1	CL127	Clade_2133
cc_orange1.1t04930.1_cc_205	1386	cc_scaffold_5:23066272:23072221	CN	CC1	CL127	Clade_2133
cc_PAC_20785472	907	cc_scaffold_5:23091636:23095149	CN	CC1	CL127	Clade_2133
cc_PAC_20786012	980	cc_scaffold_5:23135254:23141855	CN	CC1	CL127	Clade_2133
cc_PAC_20788708	1035	cc_scaffold_5:23190129:23193543	CN	CC1	CL127	Clade_2133
cc_PAC_20786065	1007	cc_scaffold_5:23271913:23277658	CN	CC1	CL127	Clade_2133
cc_orange1.1g003996m_cc_93	785	cc_scaffold_5:23289534:23293946	CN	CC1	CL127	Clade_2133
cc_PAC_20786523	990	cc_scaffold_5:23309250:23312903	CN	CC1	CL127	Clade_2133
cc_PAC_20788855	1018	cc_scaffold_5:23408401:23413338	CN	CC1	CL128	Clade_2133
cc_PAC_20785487	1037	cc_scaffold_5:23452528:23456180	CN	CC1	CL128	Clade_2133
cc_PAC_20788084	914	cc_scaffold_5:23502371:23505264	CN	CC1	CL128	Clade_2133
cc_PAC_20787885	901	cc_scaffold_5:23561671:23564601	CN	CC1	CL129	Clade_2133
cc_PAC_20785811	929	cc_scaffold_5:23602338:23605476	CN	CC1	CL129	Clade_2133
cc_PAC_20786990	927	cc_scaffold_5:23637162:23640316	CN	CC1	CL129	Clade_2133
cc_Cs3g06490.1_cc_50	1407	cc_scaffold_5:23651986:23658584	CN	CC1	CL129	Clade_2133
cc_orange1.1g047163m_cc_134	655	cc_scaffold_5:24835230:24838363	NL	CC1	SN130	Clade_1911
cc_PAC_20786188	788	cc_scaffold_5:24930731:24933418	N	CC1	CL131	Clade_1911
cc_Ciclev10003759m_cc_5	918	cc_scaffold_5:24976831:24981094	N	CC1	CL131	Clade_1911
cc_orange1.1t03712.1_cc_152	1535	cc_scaffold_5:25014645:25022514	N	CC1	CL131	Clade_1911
cc_PAC_20787804	894	cc_scaffold_5:25074839:25077523	NL	CC1	CL132	Clade_1911
cc_orange1.1t03137.1_cc_146	1001	cc_scaffold_5:25090965:25095597	NL	CC1	CL132	Clade_1911
cc_PAC_20788369	885	cc_scaffold_5:25129004:25131690	N	CC1	CL132	Clade_1911
cc_PAC_20789293	647	cc_scaffold_5:25216208:25218151	N	CC1	CL133	Clade_1911
cc_Cs3g08000.1_cc_53	1299	cc_scaffold_5:25322860:25330752	N	CC1	SN134	Clade_1911
cc_PAC_20787795	892	cc_scaffold_5:25421704:25424382	N	CC1	CL135	Clade_1911
cc_Ciclev10000338m_cc_1	796	cc_scaffold_5:25442818:25446579	N	CC1	CL135	Clade_1911
cc_PAC_20788094	897	cc_scaffold_5:25499302:25501995	N	CC1	CL136	Clade_1911
cc_Ciclev10003121m_cc_2	648	cc_scaffold_5:25523788:25526731	NL	CC1	CL136	Clade_1911
cc_Cs3g08000.1_cc_52	1332	cc_scaffold_5:25543609:25551448	CN	CC1	CL136	Clade_1911
cc_PAC_20786071	894	cc_scaffold_5:25587442:25590126	NL	CC1	CL136	Clade_1911
cc_PAC_20787352	1079	cc_scaffold_5:25670068:25673881	N	CC1	CL137	Clade_1911
cc_PAC_20785660	800	cc_scaffold_5:25707437:25711484	N	CC1	CL137	Clade_1911
cc_PAC_20788777	799	cc_scaffold_5:29878518:29880917	CN	CC1	CL138	Clade_2020
cc_PAC_20786776	552	cc_scaffold_5:29898787:29900442	CN	CC1	CL138	Clade_2020
cc_PAC_20787177	796	cc_scaffold_5:29917520:29920233	CN	CC1	CL138	Clade_2020
cc_PAC_20786766	794	cc_scaffold_5:30006503:30009263	CN	CC1	CL139	Clade_2020
cc_PAC_20787724	798	cc_scaffold_5:30043538:30045934	CN	CC1	CL139	Clade_2020
cc_PAC_20788790	796	cc_scaffold_5:30064195:30066585	CN	CC1	CL139	Clade_2020
cc_PAC_20787062	795	cc_scaffold_5:30096450:30098995	CN	CC1	CL139	Clade_2020
cc_PAC_20788413	803	cc_scaffold_5:30111179:30113590	CNL	CC1	CL139	Clade_2020
cc_PAC_20788476	898	cc_scaffold_5:30180307:30184569	CN	CC1	CL139	Clade_2020
cc_PAC_20786937	832	cc_scaffold_5:30209768:30213485	CNL	CC1	CL139	Clade_2020
cc_PAC_20789147	741	cc_scaffold_5:30235958:30239503	CNL	CC1	CL139	Clade_2020
cc_PAC_20789280	781	cc_scaffold_5:30313878:30316223	CN	CC1	CL139	Clade_2020
cc_PAC_20788493	815	cc_scaffold_5:30344950:30348526	CNL	CC1	CL139	Clade_2020
cc_PAC_20786949	663	cc_scaffold_5:30361445:30363658	CN	CC1	CL139	Clade_2020
cc_PAC_20787871	800	cc_scaffold_5:30398719:30401121	CNL	CC1	CL139	Clade_2020
cc_PAC_20788284	772	cc_scaffold_5:30430153:30432468	CN	CC1	CL139	Clade_2020
cc_PAC_20788609	896	cc_scaffold_5:30445360:30448160	CNL	CC1	CL139	Clade_2020
cc_PAC_20786759	794	cc_scaffold_5:30470119:30472503	CN	CC1	CL139	Clade_2020
cc_PAC_20789277	734	cc_scaffold_5:30493891:30496599	CNL	CC1	CL139	Clade_2020
cc_PAC_20785454	829	cc_scaffold_5:30507660:30511514	CNL	CC1	CL139	Clade_2020
cc_PAC_20788237	830	cc_scaffold_5:31469287:31473337	CN	CC1	CL140	Clade_2020
cc_PAC_20787045	928	cc_scaffold_5:31544511:31547585	CN	CC1	CL141	Clade_2020
cc_PAC_20788943	589	cc_scaffold_5:31560057:31564098	CN	CC1	CL141	Clade_2020
cc_PAC_20787088	927	cc_scaffold_5:31618789:31621929	CN	CC1	CL141	Clade_2020
cc_PAC_20787446	951	cc_scaffold_5:31632152:31635063	CN	CC1	CL141	Clade_2020
cc_orange1.1t04537.1_cc_188	1088	cc_scaffold_5:31717102:31724087	CN	CC1	CL141	Clade_2020
cc_PAC_20786815	499	cc_scaffold_5:31740514:31742061	CN	CC1	CL141	Clade_2020
cc_Cs3g12810.1_cc_56	1074	cc_scaffold_5:31764258:31769041	NL	CC1	CL141	Clade_2020
cc_PAC_20786767	953	cc_scaffold_5:31798470:31803028	CNL	CC1	CL141	Clade_2020
cc_PAC_20785477	846	cc_scaffold_5:32333984:32338708	CN	CC1	CL142	Clade_2007
cc_PAC_20785475	1242	cc_scaffold_5:32339883:32346597	CNL	CC1	CL142	Clade_2000
cc_PAC_20786190	974	cc_scaffold_5:32404312:32408361	CN	CC1	CL142	Clade_2133
cc_PAC_20787622	988	cc_scaffold_5:32417135:32420101	CNL	CC1	CL142	Clade_2133
cc_Cs3g13320.1_cc_57	921	cc_scaffold_5:32551619:32555494	CN	CC2	CL143	Clade_1086
cc_Cs3g13740.1_cc_60	938	cc_scaffold_5:32614223:32618168	CN	CC2	CL143	Clade_1086
cc_PAC_20788009	954	cc_scaffold_5:32643455:32646430	CN	CC1	CL143	Clade_2133
cc_Cs3g13730.1_cc_59	980	cc_scaffold_5:32791256:32814843	CN	CC2	CL144	Clade_1086
cc_Cs3g13710.1_cc_58	950	cc_scaffold_5:32831408:32840477	CNL	CC2	CL144	Clade_1086
cc_Cs3g13740.1_cc_61	955	cc_scaffold_5:32883677:32887628	CN	CC2	CL144	Clade_1086
cc_Cs3g15200.1_cc_62	1253	cc_scaffold_5:34086745:34091808	CNL	CC1	CL145	Clade_1908
cc_Cs3g15220.1_cc_63	2962	cc_scaffold_5:34099015:34114909	CNL	CC1	CL145	Clade_1899
cc_PAC_20788596	1167	cc_scaffold_5:35118181:35121835	CN	CC2	SN146	Clade_690
cc_PAC_20785516	829	cc_scaffold_5:40494582:40498159	NL	CC1	SN147	Clade_1376
cc_PAC_20812119	1366	cc_scaffold_56:26604:31803	TNL	TIR	SN148	Clade_131
cc_Cs6g01020.1_cc_66	1478	cc_scaffold_6:85117:90535	CN	CC2	CL149	Clade_867
cc_orange1.1g037340m_cc_101	1264	cc_scaffold_6:209604:214716	CN	CC2	SN150	Clade_867
cc_PAC_20796583	928	cc_scaffold_6:1134444:1137227	CNL	CC1	CL151	Clade_2133
cc_PAC_20798378	1101	cc_scaffold_6:1148651:1152274	CNL	CC1	CL151	Clade_2133
cc_Cs6g02130.1_cc_67	1401	cc_scaffold_6:1155825:1161498	CNL	CC1	CL151	Clade_2133
cc_PAC_20797980	1046	cc_scaffold_6:1186851:1191699	CNL	CC1	CL151	Clade_2133
cc_orange1.1g045012m_cc_122	576	cc_scaffold_6:7604794:7607587	CN	CC2	SN152	Clade_867
cc_PAC_20798977	882	cc_scaffold_6:11984780:11987428	N	CC1	SN153	Clade_1911
cc_PAC_20797441	774	cc_scaffold_6:14438075:14440396	CN	CC1	SN154	Clade_2020
cc_PAC_20797957	1438	cc_scaffold_6:20535344:20539657	CNL	CC2	SN155	Clade_718
cc_PAC_20800344	849	cc_scaffold_7:1729022:1732466	NL	CC2	SN156	Clade_1305
cc_PAC_20801721	814	cc_scaffold_7:2857978:2861876	CN	CC1	SN157	Clade_1381
cc_Cs1g18610.1_cc_32	900	cc_scaffold_7:6226448:6230147	NL	CC2	SN158	Clade_1051
cc_Cs1g18380.1_cc_30	985	cc_scaffold_7:6417147:6421101	N	CC2	CL159	Clade_1057
cc_Cs1g18380.1_cc_31	983	cc_scaffold_7:6429614:6433562	NL	CC2	CL159	Clade_1057
cc_PAC_20799749	1070	cc_scaffold_7:7403230:7406773	CN	CC2	CL160	Clade_1368
cc_Cs1g17130.1_cc_29	928	cc_scaffold_7:7426332:7430274	N	CC2	CL160	Clade_1220
cc_PAC_20799505	895	cc_scaffold_7:7438224:7441084	NL	CC2	CL160	Clade_1066
cc_Cs1g17000.1_cc_28	953	cc_scaffold_7:7579448:7583306	NL	CC2	CL161	Clade_1217
cc_Cs1g16990.1_cc_27	939	cc_scaffold_7:7595586:7599402	CNL	CC2	CL161	Clade_1066
cc_Cs1g15550.1_cc_26	892	cc_scaffold_7:8576469:8580144	CN	CC2	CL162	Clade_1296
cc_PAC_20800831	381	cc_scaffold_7:8588226:8589566	N	CC2	CL162	Clade_1080
cc_PAC_20800811	1189	cc_scaffold_7:9132941:9138231	TNL	TIR	SN163	Clade_546
cc_PAC_20801976	854	cc_scaffold_7:9855688:9858922	CNL	CC1	CL164	Clade_1438
cc_PAC_20800187	863	cc_scaffold_7:9866629:9869292	CNL	CC1	CL164	Clade_1438
cc_PAC_20799541	570	cc_scaffold_7:9870570:9873199	CN	CC1	CL164	Clade_1453
cc_PAC_20800703	885	cc_scaffold_7:9924267:9927481	CNL	CC1	SN165	Clade_1438
cc_PAC_20802199	834	cc_scaffold_7:10507047:10509551	CN	CC1	CL166	Clade_1487
cc_PAC_20800606	879	cc_scaffold_7:10515555:10518467	CN	CC1	CL166	Clade_1487
cc_PAC_20800230	882	cc_scaffold_7:10532978:10535623	CN	CC1	CL166	Clade_1487
cc_PAC_20801288	844	cc_scaffold_7:10560895:10563945	CNL	CC1	CL166	Clade_1487
cc_PAC_20801356	873	cc_scaffold_7:10571130:10573968	CN	CC1	CL166	Clade_1487
cc_PAC_20800121	436	cc_scaffold_7:10622017:10623459	N	CC1	CL166	Clade_1487
cc_PAC_20801600	795	cc_scaffold_7:10640356:10642743	NL	CC1	CL166	Clade_1697
cc_PAC_20800119	795	cc_scaffold_7:10681056:10683690	CNL	CC1	CL166	Clade_1487
cc_PAC_20799641	881	cc_scaffold_7:10756096:10758741	NL	CC1	SN167	Clade_1481
cc_PAC_20802276	922	cc_scaffold_7:10909751:10912519	CNL	CC1	CL168	Clade_1473
cc_PAC_20799675	802	cc_scaffold_7:10915464:10918051	CNL	CC1	CL168	Clade_1469
cc_PAC_20801410	896	cc_scaffold_7:10932124:10935698	CNL	CC1	CL168	Clade_1400
cc_PAC_20801782	890	cc_scaffold_7:10965345:10968310	CNL	CC1	CL168	Clade_1702
cc_PAC_20801146	836	cc_scaffold_7:10976436:10979000	CNL	CC1	CL168	Clade_1702
cc_PAC_20799863	897	cc_scaffold_7:10996309:10999002	CNL	CC1	CL168	Clade_1702
cc_PAC_20799963	885	cc_scaffold_7:11027712:11030551	CNL	CC1	CL168	Clade_1702
cc_PAC_20800226	1046	cc_scaffold_7:11057545:11061889	N	CC1	CL168	OrphanGene
cc_PAC_20800321	855	cc_scaffold_7:11604464:11607028	NL	CC1	CL170	Clade_1525
cc_PAC_20802305	724	cc_scaffold_7:11699073:11701487	CN	CC1	CL171	Clade_1532
cc_PAC_20802136	888	cc_scaffold_7:11721273:11725921	CN	CC1	CL171	Clade_1532
cc_PAC_20799363	773	cc_scaffold_7:11729057:11731762	CN	CC1	CL171	Clade_1532
cc_PAC_20800299	904	cc_scaffold_7:11765175:11767936	CN	CC1	CL171	Clade_1532
cc_PAC_20802212	906	cc_scaffold_7:11799703:11803198	N	CC1	CL171	Clade_1532
cc_PAC_20800575	901	cc_scaffold_7:11871055:11873760	CN	CC1	CL171	Clade_1532
cc_PAC_20800156	902	cc_scaffold_7:11890699:11893407	CNL	CC1	CL171	Clade_1532
cc_PAC_20799746	633	cc_scaffold_7:11902413:11905565	CN	CC1	CL171	Clade_1532
cc_PAC_20799402	749	cc_scaffold_7:11936295:11938544	N	CC1	CL171	Clade_1532
cc_PAC_20799768	864	cc_scaffold_7:11958041:11960682	CNL	CC1	CL171	Clade_1532
cc_PAC_20802101	904	cc_scaffold_7:11982833:11985704	N	CC1	CL171	Clade_1532
cc_PAC_20800410	805	cc_scaffold_7:12022944:12026079	N	CC1	CL171	Clade_1532
cc_PAC_20801425	897	cc_scaffold_7:12043690:12052453	CN	CC1	CL171	Clade_1532
cc_PAC_20800173	910	cc_scaffold_7:12055972:12058767	CN	CC1	CL171	Clade_1532
cc_PAC_20802277	852	cc_scaffold_7:12071044:12073755	CN	CC1	CL171	Clade_1532
cc_PAC_20799564	906	cc_scaffold_7:12101562:12105100	N	CC1	CL171	Clade_1532
cc_PAC_20800232	802	cc_scaffold_7:12145182:12147587	CN	CC1	CL171	Clade_1532
cc_PAC_20800692	894	cc_scaffold_7:12181227:12185029	CN	CC1	CL171	Clade_1532
cc_PAC_20800638	868	cc_scaffold_7:12207913:12210810	CN	CC1	CL171	Clade_1532
cc_PAC_20799757	904	cc_scaffold_7:12240576:12243290	CNL	CC1	CL171	Clade_1532
cc_PAC_20801961	906	cc_scaffold_7:12250754:12253474	N	CC1	CL171	Clade_1532
cc_PAC_20799565	908	cc_scaffold_7:12265874:12268813	CNL	CC1	CL171	Clade_1532
cc_PAC_20800054	872	cc_scaffold_7:12269301:12272691	CNL	CC1	CL171	Clade_1532
cc_PAC_20800907	853	cc_scaffold_7:12274690:12277558	CNL	CC1	CL171	Clade_1532
cc_PAC_20801970	911	cc_scaffold_7:12285086:12287821	CNL	CC1	CL171	Clade_1532
cc_PAC_20800869	810	cc_scaffold_7:12320805:12323366	CNL	CC1	CL171	Clade_1532
cc_PAC_20801943	890	cc_scaffold_7:13230971:13233708	CN	CC1	CL172	Clade_1532
cc_PAC_20801841	897	cc_scaffold_7:13277607:13280300	CNL	CC1	CL172	Clade_1532
cc_PAC_20801002	892	cc_scaffold_7:13302657:13305335	CNL	CC1	CL172	Clade_1532
cc_PAC_20801660	893	cc_scaffold_7:13349633:13352838	CNL	CC1	CL172	Clade_1532
cc_PAC_20800484	891	cc_scaffold_7:13361299:13363974	CNL	CC1	CL172	Clade_1532
cc_PAC_20800357	895	cc_scaffold_7:13370224:13373193	CNL	CC1	CL172	Clade_1532
cc_PAC_20800452	366	cc_scaffold_7:13381508:13384450	CN	CC1	CL172	Clade_1532
cc_PAC_20800033	881	cc_scaffold_7:13387183:13389872	CNL	CC1	CL172	Clade_1532
cc_PAC_20801190	933	cc_scaffold_7:13824421:13827222	CNL	CC1	SN174	Clade_1752
cc_PAC_20799548	930	cc_scaffold_7:14328880:14331672	CNL	CC1	CL175	Clade_1752
cc_PAC_20800085	857	cc_scaffold_7:14341422:14344170	CN	CC1	CL175	Clade_1752
cc_PAC_20799674	929	cc_scaffold_7:14353669:14357771	CNL	CC1	CL175	Clade_1752
cc_PAC_20800569	940	cc_scaffold_7:14385042:14388195	CNL	CC1	CL175	Clade_1752
cc_PAC_20802217	926	cc_scaffold_7:14425059:14427839	CNL	CC1	CL175	Clade_1752
cc_PAC_20802213	891	cc_scaffold_7:15405818:15408687	CNL	CC1	CL176	Clade_1409
cc_PAC_20800263	894	cc_scaffold_7:15410801:15413907	CNL	CC1	CL176	Clade_1409
cc_PAC_20800129	892	cc_scaffold_7:15425969:15428800	CNL	CC1	CL176	Clade_1409
cc_PAC_20800374	890	cc_scaffold_7:15435207:15437898	CNL	CC1	CL176	Clade_1409
cc_PAC_20800930	999	cc_scaffold_7:15811947:15815824	CN	CC1	SN177	Clade_1392
cc_PAC_20799760	888	cc_scaffold_7:16359685:16362351	CNL	CC1	CL178	Clade_1409
cc_PAC_20799670	435	cc_scaffold_7:18247197:18248739	N	CC1	CL179	Clade_1458
cc_PAC_20799572	897	cc_scaffold_7:18275664:18278357	N	CC1	CL179	Clade_1458
cc_Cs1g01890.1_cc_15	951	cc_scaffold_7:20139388:20143240	CN	CC2	CL184	Clade_1287
cc_Cs1g01880.1_cc_14	945	cc_scaffold_7:20178860:20182694	N	CC2	CL184	Clade_1287
cc_Cs1g01140.1_cc_11	954	cc_scaffold_7:20388017:20392317	N	CC2	CL185	Clade_1270
cc_Cs1g01160.1_cc_12	1019	cc_scaffold_7:20397116:20401082	CN	CC2	CL185	Clade_1254
cc_orange1.1g042336m_cc_113	955	cc_scaffold_7:20409002:20412866	CN	CC2	CL185	Clade_1245
cc_Cs1g01180.1_cc_13	965	cc_scaffold_7:20434138:20437636	CNL	CC2	CL185	Clade_1275
cc_PAC_20812381	1144	cc_scaffold_8:3834832:3839610	CNL	CC2	SN186	Clade_685
cc_PAC_20812573	895	cc_scaffold_8:3927786:3931507	CNL	CC1	SN187	Clade_1532
cc_Cs8g07700.1_cc_69	1194	cc_scaffold_8:6994052:6999120	CN	CC1	SN188	Clade_1841
cc_PAC_20814479	677	cc_scaffold_8:7113059:7115473	CN	CC1	CL189	Clade_1841
cc_Cs8g07870.1_cc_70	1232	cc_scaffold_8:7130869:7136099	N	CC1	CL189	Clade_1841
cc_Cs8g07700.1_cc_68	1199	cc_scaffold_8:7157008:7162117	CN	CC1	CL189	Clade_1841
cc_Ciclev10030216m_cc_10	582	cc_scaffold_8:7696076:7698821	N	CC1	CL190	Clade_1841
cc_PAC_20814430	587	cc_scaffold_8:7743986:7745749	CN	CC1	CL190	Clade_1841
cc_PAC_20812310	685	cc_scaffold_8:7755626:7759337	CN	CC1	CL190	Clade_1841
cc_PAC_20813877	859	cc_scaffold_8:7966630:7969209	N	CC2	SN191	Clade_1342
cc_PAC_20799290	896	cc_scaffold_82:15052:18631	TNL	TIR	CL195	Clade_205
cc_PAC_20799291	782	cc_scaffold_82:25258:30461	NL	TIR	CL195	Clade_131
cc_PAC_20789997	1146	cc_scaffold_9:7450001:7453441	CN	CC2	CL196	Clade_723
cc_PAC_20790721	1464	cc_scaffold_9:7460241:7466043	CN	CC2	CL196	Clade_723
cc_PAC_20792453	1250	cc_scaffold_9:21936964:21944427	TNL	TIR	SN199	Clade_108
cc_Cs9g13120.1_cc_72	970	cc_scaffold_9:24265048:24268957	CN	CC2	SN200	Clade_1240
cc_PAC_20789725	873	cc_scaffold_9:24365405:24368026	NL	CC2	CL201	Clade_635
cc_PAC_20790459	546	cc_scaffold_9:24414042:24415682	CN	CC2	CL201	Clade_635
cc_PAC_20790057	867	cc_scaffold_9:24425985:24428588	CNL	CC2	CL201	Clade_635
cc_PAC_20789492	607	cc_scaffold_9:24502856:24505325	NL	CC2	CL201	Clade_635
cc_PAC_20790303	832	cc_scaffold_9:24534363:24536996	CNL	CC2	CL201	Clade_635
cc_PAC_20792539	851	cc_scaffold_9:24554551:24557154	CNL	CC2	CL201	Clade_635
csc_Cs1g01140.1	1142	csc_chr1:220212:225419	N	CC2	CL202	Clade_1270
csc_Cs1g01160.1	1019	csc_chr1:229441:232877	CN	CC2	CL202	Clade_1254
csc_clementine0.9_csc_31	970	csc_chr1:242655:246564	CN	CC2	CL202	Clade_1245
csc_Cs1g01180.1	1042	csc_chr1:267807:271459	CN	CC2	CL202	Clade_1275
csc_Cs1g01880.1	945	csc_chr1:1037606:1040644	N	CC2	CL203	Clade_1287
csc_Cs1g01890.1	951	csc_chr1:1090455:1093310	N	CC2	CL203	Clade_1287
csc_clementine0.9_csc_51	898	csc_chr1:3397230:3400890	N	CC1	SN206	Clade_1458
csc_Cs1g05730.1	1504	csc_chr1:5525266:5530029	CN	CC2	SN207	Clade_867
csc_Cs1g06720.1	979	csc_chr1:6700069:6703826	CNL	CC1	SN208	Clade_1752
csc_Cs1g07160.1	918	csc_chr1:7248843:7257304	CNL	CC1	CL209	Clade_1811
csc_clementine0.9_csc_57	865	csc_chr1:7267447:7271041	CN	CC1	CL209	Clade_1811
csc_Cs1g07180.1	1020	csc_chr1:7335557:7341661	CN	CC1	CL210	Clade_1811
csc_Cs1g07220.1	1324	csc_chr1:7383347:7387565	CN	CC1	CL210	Clade_1828
csc_Cs1g07240.1	1324	csc_chr1:7452053:7456791	CN	CC1	SN211	Clade_1828
csc_Cs1g08080.2	1024	csc_chr1:8536315:8540419	CNL	CC2	SN214	Clade_635
csc_Cs1g08330.1	1113	csc_chr1:8895578:8901568	N	CC1	SN215	Clade_1911
csc_clementine0.9_csc_40	961	csc_chr1:10634543:10638502	CN	CC2	CL216	Clade_1265
csc_Cs1g09330.1	860	csc_chr1:10660771:10665271	CN	CC2	CL216	Clade_1282
csc_Cs1g09350.1	1028	csc_chr1:10698054:10704478	CN	CC2	CL216	Clade_1301
csc_orange1.1g043039m_csc_123	958	csc_chr1:10738457:10751894	CN	CC2	CL216	Clade_1260
csc_orange1.1g038751m_csc_107	915	csc_chr1:10787663:10791548	CN	CC2	CL216	Clade_1227
csc_Cs1g09470.1	1115	csc_chr1:10996617:11001557	CN	CC2	SN217	Clade_1227
csc_Cs1g10450.1	886	csc_chr1:12482297:12484957	CNL	CC1	CL218	Clade_1409
csc_Cs1g10460.1	780	csc_chr1:12489857:12492444	CNL	CC1	CL218	Clade_1409
csc_Cs1g10470.1	985	csc_chr1:12510093:12513148	CNL	CC1	CL218	Clade_1409
csc_Cs1g10910.1	900	csc_chr1:13325115:13327931	CN	CC1	CL219	Clade_1752
csc_clementine0.9_csc_26	893	csc_chr1:13350138:13353918	CNL	CC1	CL219	Clade_1752
csc_orange1.1g036714m_csc_97	945	csc_chr1:13381757:13385591	CNL	CC1	CL219	Clade_1752
csc_Cs1g10970.3	905	csc_chr1:13411271:13415792	CNL	CC1	CL219	Clade_1752
csc_Cs1g10990.1	892	csc_chr1:13443568:13446606	CNL	CC1	CL219	Clade_1752
csc_Cs1g10910.1_csc_62	549	csc_chr1:13491564:13494213	CN	CC1	CL219	Clade_1752
csc_Cs1g11040.1	1023	csc_chr1:13532155:13538217	CNL	CC1	CL219	Clade_1752
csc_Cs1g11080.1	483	csc_chr1:13621154:13622605	CN	CC1	CL219	Clade_1752
csc_Cs1g11320.1	901	csc_chr1:13865329:13868383	CNL	CC1	CL220	Clade_1532
csc_orange1.1g043855m_csc_128	946	csc_chr1:13898315:13902152	CN	CC2	CL220	Clade_867
csc_Cs1g11390.1	867	csc_chr1:13946790:13949918	CNL	CC1	CL220	Clade_1532
csc_Cs1g11410.1	890	csc_chr1:13961234:13964642	CNL	CC1	CL220	Clade_1532
csc_Cs1g11430.1	896	csc_chr1:13976820:13982221	CNL	CC1	CL220	Clade_1532
csc_orange1.1g036236m_csc_95	548	csc_chr1:14970650:14973260	N	CC1	CL222	Clade_1532
csc_Cs1g12050.1	784	csc_chr1:14992207:14994561	NL	CC1	CL222	Clade_1532
csc_orange1.1g036236m_csc_96	540	csc_chr1:15028011:15030624	N	CC1	CL222	Clade_1532
csc_Cs1g12140.1	906	csc_chr1:15084659:15088178	N	CC1	CL222	Clade_1532
csc_Cs1g12190.1	873	csc_chr1:15191766:15194387	CN	CC1	CL223	Clade_1532
csc_Cs1g12210.1	859	csc_chr1:15211702:15215269	CNL	CC1	CL223	Clade_1532
csc_clementine0.9_csc_17	757	csc_chr1:15233268:15236679	N	CC1	CL223	Clade_1532
csc_orange1.1g038398m_csc_103	720	csc_chr1:15345098:15348257	CNL	CC1	SN224	Clade_1525
csc_Cs1g12910.1	761	csc_chr1:15951079:15953491	CN	CC1	CL225	Clade_1702
csc_clementine0.9_csc_9	782	csc_chr1:15958101:15961443	CNL	CC1	CL225	Clade_1702
csc_Cs1g12920.1	915	csc_chr1:15983888:15986763	CNL	CC1	CL225	Clade_1702
csc_clementine0.9_csc_11	783	csc_chr1:16035170:16038515	CNL	CC1	CL225	Clade_1702
csc_Cs1g13050.1_csc_67	539	csc_chr1:16058277:16060908	CN	CC1	CL225	Clade_1702
csc_Cs1g13030.1_csc_66	821	csc_chr1:16094939:16098401	CNL	CC1	CL225	Clade_1702
csc_Cs1g13010.1	616	csc_chr1:16118916:16121560	CNL	CC1	CL225	Clade_1702
csc_Cs1g13030.1	888	csc_chr1:16153730:16156580	CNL	CC1	CL225	Clade_1702
csc_Cs1g13050.1	568	csc_chr1:16175747:16177453	CN	CC1	CL225	Clade_1702
csc_Cs1g13070.1	896	csc_chr1:16199635:16202708	CNL	CC1	CL225	Clade_1400
csc_Cs1g13090.1	649	csc_chr1:16219497:16222588	CN	CC1	CL225	Clade_1469
csc_Cs1g13100.1	922	csc_chr1:16226891:16229659	CNL	CC1	CL225	Clade_1473
csc_Cs1g13270.1	881	csc_chr1:16363657:16366421	NL	CC1	SN226	Clade_1481
csc_Cs1g13380.1	882	csc_chr1:16450078:16452726	CNL	CC1	CL227	Clade_1697
csc_Cs1g13390.1	464	csc_chr1:16459011:16461114	N	CC1	CL227	Clade_1487
csc_Cs1g13410.1	989	csc_chr1:16474836:16478122	CNL	CC1	CL227	Clade_1487
csc_Cs1g13430.1	873	csc_chr1:16499027:16502055	CN	CC1	CL227	Clade_1487
csc_clementine0.9_csc_13	890	csc_chr1:16505647:16509316	CNL	CC1	CL227	Clade_1487
csc_Cs1g13460.1	706	csc_chr1:16527261:16529539	N	CC1	CL227	Clade_1487
csc_Cs1g13480.1	852	csc_chr1:16534419:16536977	CNL	CC1	CL227	Clade_1487
csc_Cs1g14030.1	885	csc_chr1:17174370:17178722	NL	CC1	SN228	Clade_1438
csc_Cs1g14090.3	872	csc_chr1:17254593:17258923	CNL	CC1	CL229	Clade_1438
csc_Cs1g14110.1	784	csc_chr1:17263697:17266205	NL	CC1	CL229	Clade_1453
csc_Cs1g14090.1_csc_68	875	csc_chr1:17272047:17275171	CNL	CC1	CL229	Clade_1438
csc_Cs1g15550.1	892	csc_chr1:18713616:18719582	CN	CC2	SN231	Clade_1296
csc_Cs1g16990.1	944	csc_chr1:20193983:20198484	CN	CC2	CL232	Clade_1066
csc_Cs1g17000.1	958	csc_chr1:20211115:20216692	CNL	CC2	CL232	Clade_1217
csc_orange1.1g037574m_csc_101	986	csc_chr1:20374509:20378466	CNL	CC2	CL233	Clade_1066
csc_Cs1g17130.1	1018	csc_chr1:20382271:20387917	N	CC2	CL233	Clade_1220
csc_Cs1g17140.1	1098	csc_chr1:20407889:20411387	CN	CC2	CL233	Clade_1368
csc_Cs1g18370.1	838	csc_chr1:21340206:21351472	N	CC2	CL234	Clade_1057
csc_Cs1g18380.2	985	csc_chr1:21361103:21365241	N	CC2	CL234	Clade_1057
csc_Cs1g18610.1	864	csc_chr1:21582199:21584901	NL	CC2	SN235	Clade_1051
csc_Cs1g18940.1	1250	csc_chr1:22011844:22019658	TNL	TIR	SN236	Clade_421
csc_Cs1g18970.1	1178	csc_chr1:22077227:22082421	TNL	TIR	SN237	Clade_403
csc_Cs1g19000.1	1235	csc_chr1:22162152:22168511	TNL	TIR	CL238	Clade_403
csc_Cs1g22350.1	1270	csc_chr1:25024964:25031431	TNL	TIR	SN239	Clade_546
csc_orange1.1g048831m_csc_141	1005	csc_chr1:25097388:25101404	NL	TIR	SN240	Clade_546
csc_Cs1g23070.1	814	csc_chr1:25699037:25703143	CN	CC1	SN241	Clade_1381
csc_Cs1g24520.1	849	csc_chr1:26874808:26878360	NL	CC2	SN242	Clade_1305
csc_Cs2g11000.1	699	csc_chr2:8258802:8262660	TN	TIR	CL243	Clade_394
csc_Cs2g11020.1	724	csc_chr2:8270689:8275071	TN	TIR	CL243	Clade_394
csc_Cs2g18470.1	1439	csc_chr2:15170627:15175874	CNL	CC1	CL244	Clade_1873
csc_Cs2g18480.1	1378	csc_chr2:15212331:15216980	CNL	CC1	CL244	Clade_1873
csc_clementine0.9_csc_5	1135	csc_chr2:15229987:15234376	CNL	CC1	CL244	Clade_1873
csc_Cs2g26400.1	1475	csc_chr2:26234500:26239820	CNL	CC2	SN246	Clade_867
csc_Cs2g26460.1	2059	csc_chr2:26295798:26302468	N	CC2	SN247	Clade_867
csc_orange1.1g002750m_csc_84	885	csc_chr2:29896532:29900186	CNL	CC2	CL250	Clade_1347
csc_Cs2g30580.1	880	csc_chr2:29902894:29905801	CN	CC2	CL250	Clade_1347
csc_Cs2g30960.1	1154	csc_chr2:30343088:30349157	TNL	TIR	CL251	Clade_122
csc_Cs2g30970.1	1185	csc_chr2:30350713:30355485	TNL	TIR	CL251	Clade_122
csc_Cs3g01180.1	1485	csc_chr3:207055:211512	NL	CC2	SN252	Clade_867
csc_Cs3g01280.1	776	csc_chr3:311081:313477	CN	CC2	CL253	Clade_867
csc_Cs3g01320.1	892	csc_chr3:349223:351965	N	CC2	CL253	Clade_867
csc_Cs3g01540.1	1324	csc_chr3:648424:652976	NL	CC2	SN254	Clade_867
csc_Cs3g02960.1	1545	csc_chr3:2962700:2970048	CNL	CC2	CL255	Clade_867
csc_clementine0.9_csc_4	1246	csc_chr3:3025204:3030338	N	CC2	CL255	Clade_867
csc_Cs3g03020.1	1595	csc_chr3:3073596:3079355	CNL	CC2	CL255	Clade_867
csc_Cs3g03540.1	1444	csc_chr3:3784514:3788904	NL	CC2	CL256	Clade_867
csc_Cs3g03570.1	1450	csc_chr3:3830160:3834771	CNL	CC2	CL256	Clade_867
csc_Cs3g03980.1	1706	csc_chr3:4583374:4588842	CN	CC2	CL257	Clade_1175
csc_clementine0.9_csc_28	894	csc_chr3:4704498:4708197	CN	CC2	CL258	Clade_1175
csc_clementine0.9_csc_29	867	csc_chr3:4724385:4727919	CN	CC2	CL258	Clade_1175
csc_Cs3g04020.1	1110	csc_chr3:4744150:4749700	CNL	CC2	CL258	Clade_1175
csc_Cs3g04910.1	1077	csc_chr3:6166363:6169737	NL	CC1	CL259	Clade_1892
csc_Cs3g04930.2	1206	csc_chr3:6176119:6181122	CNL	CC1	CL259	Clade_1903
csc_Cs3g05280.1	1147	csc_chr3:6932350:6936297	CNL	CC1	CL260	Clade_1873
csc_Cs3g05700.1	1441	csc_chr3:7468552:7473986	NL	TIR	CL263	Clade_516
csc_Cs3g05740.3	939	csc_chr3:7492612:7501328	TNL	TIR	CL263	Clade_516
csc_Cs3g05760.1	682	csc_chr3:7515852:7521904	TN	TIR	CL263	Clade_516
csc_Cs3g05770.1	1122	csc_chr3:7523122:7532627	TNL	TIR	CL263	Clade_516
csc_Cs3g06480.1	1414	csc_chr3:8826211:8833276	CN	CC1	CL267	Clade_2133
csc_Cs3g06490.1	1406	csc_chr3:8870671:8875733	CN	CC1	CL267	Clade_2133
csc_Cs3g06500.1	977	csc_chr3:8912120:8915379	CN	CC1	CL267	Clade_2133
csc_Cs3g06590.1	926	csc_chr3:9136217:9141632	N	CC1	CL269	Clade_2133
csc_Cs3g06600.1	1607	csc_chr3:9180491:9186739	CN	CC1	CL269	Clade_2133
csc_clementine0.9_csc_8	935	csc_chr3:9220987:9224861	CN	CC1	CL269	Clade_2133
csc_Cs3g06640.1	1407	csc_chr3:9238238:9244068	CN	CC1	CL269	Clade_2133
csc_Cs3g06650.1	1414	csc_chr3:9262233:9267420	CN	CC1	CL269	Clade_2133
csc_Cs3g07940.2	1364	csc_chr3:11267487:11275125	N	CC1	CL270	Clade_1911
csc_Cs3g07960.1	1338	csc_chr3:11309163:11315815	CN	CC1	CL270	Clade_1911
csc_Cs3g07970.1	1341	csc_chr3:11328480:11335222	N	CC1	CL270	Clade_1911
csc_Cs3g08000.1	1557	csc_chr3:11371869:11379775	N	CC1	CL270	Clade_1911
csc_Cs3g08040.1	1961	csc_chr3:11438125:11452926	NL	CC1	SN271	Clade_1911
csc_Cs3g08110.1	1470	csc_chr3:11551387:11558436	CN	CC1	CL272	Clade_1911
csc_Cs3g08140.1	1368	csc_chr3:11590899:11599749	NL	CC1	CL272	Clade_1911
csc_Cs3g08210.1	1584	csc_chr3:11681773:11688521	N	CC1	CL273	Clade_1911
csc_Cs3g08250.1	947	csc_chr3:11723371:11729693	N	CC1	CL273	Clade_1911
csc_Cs3g11010.1	1938	csc_chr3:15255017:15265491	NL	CC1	CL275	Clade_2020
csc_Cs3g11030.1	2169	csc_chr3:15305825:15313924	N	CC1	CL275	Clade_2020
csc_orange1.1g043056m_csc_124	557	csc_chr3:15315577:15318247	CN	CC1	CL275	Clade_2020
csc_Cs3g11080.1	1180	csc_chr3:15371838:15376889	CN	CC1	CL275	Clade_2020
csc_Cs3g11190.1	1663	csc_chr3:15541373:15548238	CN	CC1	CL276	Clade_2020
csc_Cs3g11210.1	1690	csc_chr3:15571546:15578850	CN	CC1	CL276	Clade_2020
csc_Cs3g12710.1	1195	csc_chr3:17139948:17145117	CN	CC1	CL279	Clade_2020
csc_Cs3g12720.1	649	csc_chr3:17158948:17160897	CN	CC1	CL279	Clade_2020
csc_Cs3g12760.1	574	csc_chr3:17226480:17229032	CN	CC1	CL279	Clade_2020
csc_Cs3g12810.1	1074	csc_chr3:17292008:17296738	NL	CC1	CL280	Clade_2020
csc_Cs3g12850.1	1257	csc_chr3:17327195:17332628	CN	CC1	CL280	Clade_2020
csc_Cs3g13160.2	1348	csc_chr3:17543330:17549521	CNL	CC1	CL282	Clade_2000
csc_Cs3g13200.1	1407	csc_chr3:17610960:17617376	CN	CC1	CL282	Clade_2133
csc_Cs3g13210.3	1132	csc_chr3:17623048:17629682	CNL	CC1	CL282	Clade_2133
csc_Cs3g13250.1	1410	csc_chr3:17670234:17675002	CN	CC1	CL282	Clade_2133
csc_Cs3g13320.1	921	csc_chr3:17762445:17765323	CN	CC2	CL283	Clade_1086
csc_Cs3g13340.1	957	csc_chr3:17781961:17785774	CN	CC2	CL283	Clade_1086
csc_Cs3g13390.1	970	csc_chr3:17848701:17852528	CN	CC2	CL284	Clade_1086
csc_Cs3g13430.1	1427	csc_chr3:17873734:17881119	CN	CC1	CL284	Clade_2133
csc_Cs3g13690.1	1160	csc_chr3:18051782:18055514	CN	CC2	CL285	Clade_1086
csc_Cs3g13710.1	950	csc_chr3:18098693:18107300	CNL	CC2	CL285	Clade_1086
csc_Cs3g13730.1	968	csc_chr3:18128675:18131735	CN	CC2	CL285	Clade_1086
csc_Cs3g13740.1	976	csc_chr3:18152765:18156429	CN	CC2	CL285	Clade_1086
csc_Cs3g15200.1	1253	csc_chr3:19406585:19412045	CNL	CC1	CL286	Clade_1908
csc_Cs3g15220.1	3058	csc_chr3:19420993:19437756	CNL	CC1	CL286	Clade_1899
csc_Cs3g16680.1	1167	csc_chr3:20474039:20477820	CNL	CC2	SN287	Clade_690
csc_Cs3g24020.1	829	csc_chr3:26138083:26141372	NL	CC1	SN288	Clade_1376
csc_Cs4g07730.2	1453	csc_chr4:4920375:4925459	CNL	CC2	SN290	Clade_704
csc_Cs4g08110.2	941	csc_chr4:5318507:5322183	CN	CC2	CL291	Clade_1326
csc_Cs4g10810.1	1074	csc_chr4:7387799:7392151	CNL	CC1	SN292	Clade_1799
csc_Cs4g10860.1	1075	csc_chr4:7474340:7479144	CNL	CC1	CL293	Clade_1799
csc_Cs4g11300.1	998	csc_chr4:8010762:8013969	NL	CC1	SN294	Clade_1730
csc_orange1.1g043647m_csc_127	1096	csc_chr4:8492918:8498037	N	CC2	CL295	Clade_838
csc_orange1.1g048135m_csc_139	1189	csc_chr4:8506552:8511045	N	CC2	CL295	Clade_710
csc_Cs4g13040.1	809	csc_chr4:10106413:10108985	NL	CC1	SN296	Clade_1406
csc_Cs5g11840.1	1278	csc_chr5:8916009:8920717	TNL	TIR	SN299	Clade_421
csc_Cs5g17280.3	660	csc_chr5:17100057:17104476	TN	TIR	SN300	Clade_199
csc_Cs5g17870.1	1217	csc_chr5:17960432:17965847	TNL	TIR	SN301	Clade_440
csc_Cs5g18280.1	1255	csc_chr5:18609711:18616117	TNL	TIR	SN302	Clade_546
csc_Cs5g18420.1	385	csc_chr5:18785662:18787867	N	TIR	CL303	Clade_205
csc_Cs5g18450.1	1244	csc_chr5:18820725:18826838	TNL	TIR	CL303	Clade_205
csc_Cs5g18480.1	1243	csc_chr5:18838099:18843169	TNL	TIR	CL303	Clade_350
csc_clementine0.9_csc_41	552	csc_chr5:19032559:19035800	TNL	TIR	SN304	Clade_205
csc_Cs5g19220.1	920	csc_chr5:19783436:19787210	TNL	TIR	CL306	Clade_131
csc_Cs5g19230.1	1380	csc_chr5:19790356:19806963	TNL	TIR	CL306	Clade_131
csc_Cs5g19240.2	838	csc_chr5:19811964:19815921	NL	TIR	CL306	Clade_205
csc_Cs5g19310.1	1092	csc_chr5:19982572:19987181	TNL	TIR	SN307	Clade_205
csc_Cs5g19400.1	753	csc_chr5:20141940:20146656	TN	TIR	CL308	Clade_131
csc_Cs5g19410.1	645	csc_chr5:20150476:20157655	N	TIR	CL308	Clade_205
csc_Cs5g19430.1	1120	csc_chr5:20176142:20180454	TNL	TIR	CL308	Clade_604
csc_Cs5g19440.1	811	csc_chr5:20187290:20190835	TNL	TIR	CL308	Clade_604
csc_Cs5g19450.1	1206	csc_chr5:20202874:20207419	TNL	TIR	CL308	Clade_575
csc_Cs5g19460.1	572	csc_chr5:20221084:20224188	TN	TIR	CL308	Clade_575
csc_Cs5g19470.1	1289	csc_chr5:20247239:20253761	TNL	TIR	CL308	Clade_546
csc_Cs5g19510.1	505	csc_chr5:20305386:20308819	N	TIR	SN309	Clade_546
csc_Cs5g19850.1	740	csc_chr5:20834666:20840768	TNL	TIR	CL310	Clade_205
csc_Cs5g19880.1	1186	csc_chr5:20869775:20876632	TNL	TIR	CL310	Clade_205
csc_Cs5g19890.2	954	csc_chr5:20877962:20883640	TNL	TIR	CL310	Clade_205
csc_Cs5g19920.1	1279	csc_chr5:20934760:20950323	TNL	TIR	CL311	Clade_205
csc_Cs5g19930.1	1005	csc_chr5:20965430:20979929	TNL	TIR	CL311	Clade_185
csc_Cs5g19950.1	1286	csc_chr5:21003402:21008598	TNL	TIR	CL311	Clade_538
csc_Cs5g20260.1	1019	csc_chr5:21425097:21428464	NL	TIR	CL312	Clade_623
csc_Cs5g20270.1	1214	csc_chr5:21428972:21434371	TNL	TIR	CL312	Clade_604
csc_Cs5g20360.1	1154	csc_chr5:21543639:21549264	TNL	TIR	SN313	Clade_575
csc_Cs5g20390.1	606	csc_chr5:21660599:21662419	N	CC2	SN314	Clade_744
csc_Cs5g20430.1	1649	csc_chr5:21746632:21751621	N	CC2	SN315	Clade_744
csc_Cs5g20470.1	1277	csc_chr5:21814222:21818284	CNL	CC2	CL316	Clade_744
csc_Cs5g20500.1	1253	csc_chr5:21863113:21867446	CNL	CC2	CL316	Clade_744
csc_Cs5g20560.1	1367	csc_chr5:21944522:21948625	CN	CC2	SN317	Clade_744
csc_Cs5g20580.1	1416	csc_chr5:22026261:22031144	CNL	CC2	SN318	Clade_744
csc_orange1.1g001281m_csc_82	1108	csc_chr5:22192700:22197023	CNL	CC2	SN319	Clade_744
csc_Cs5g21040.1	1382	csc_chr5:22538849:22542997	CN	CC2	CL320	Clade_744
csc_clementine0.9_csc_53	1245	csc_chr5:22563419:22568213	N	CC2	CL320	Clade_744
csc_clementine0.9_csc_16	797	csc_chr5:22641812:22645238	CN	CC2	CL321	Clade_744
csc_Cs5g21120.1	1242	csc_chr5:22679710:22683983	CN	CC2	CL321	Clade_744
csc_Cs5g21975.1	1051	csc_chr5:24515555:24519171	NL	CC2	CL322	OrphanGene
csc_Cs5g21980.1	984	csc_chr5:24525518:24529851	CNL	CC1	CL322	Clade_1742
csc_Cs5g21990.1	984	csc_chr5:24534333:24537843	N	CC1	CL322	Clade_1747
csc_Cs5g22000.1	1234	csc_chr5:24538887:24543057	NL	CC1	CL322	Clade_1738
csc_Cs5g22030.4	1622	csc_chr5:24568224:24579042	CNL	CC1	CL322	Clade_2011
csc_orange1.1g038448m_csc_105	383	csc_chr5:24820722:24822871	CN	CC2	CL323	Clade_867
csc_Cs5g22370.1	1218	csc_chr5:24908100:24912252	TNL	TIR	CL324	Clade_455
csc_Cs5g22380.1	1218	csc_chr5:24919682:24923834	TNL	TIR	CL324	Clade_455
csc_Cs5g22420.1	1152	csc_chr5:24983017:24987796	TNL	TIR	CL324	Clade_502
csc_Cs5g22440.1	1133	csc_chr5:25000593:25012455	TNL	TIR	CL324	Clade_356
csc_Cs5g22460.1	1039	csc_chr5:25049151:25054189	TNL	TIR	CL324	Clade_431
csc_Cs5g22710.1	1209	csc_chr5:25391476:25395765	CN	CC2	CL325	Clade_856
csc_Cs5g22730.1	1157	csc_chr5:25445751:25449803	N	CC2	CL325	Clade_856
csc_Cs5g24260.1	950	csc_chr5:27151533:27155959	TNL	TIR	CL327	Clade_356
csc_Cs5g26170.1	1389	csc_chr5:29031577:29036556	CNL	CC1	CL328	Clade_2133
csc_Cs5g26190.1	1401	csc_chr5:29063436:29067866	CNL	CC1	CL328	Clade_2133
csc_Cs5g28645.2	895	csc_chr5:30896971:30920252	CNL	CC1	SN329	Clade_1532
csc_Cs5g28770.1	1127	csc_chr5:30995320:31000423	CNL	CC2	SN330	Clade_685
csc_Cs5g29510.1	1447	csc_chr5:31575402:31581707	CN	CC2	SN331	Clade_850
csc_Cs6g01020.1	1490	csc_chr6:67787:72259	CN	CC2	CL332	Clade_867
csc_clementine0.9_csc_37	1352	csc_chr6:80133:86669	CN	CC2	CL332	Clade_867
csc_Cs6g01040.1	1580	csc_chr6:127079:133878	CN	CC2	CL332	Clade_867
csc_Cs6g01070.1	1163	csc_chr6:184081:188179	CN	CC2	CL333	Clade_867
csc_Cs6g01080.1	1525	csc_chr6:216581:221286	CN	CC2	CL333	Clade_867
csc_Cs6g02100.2	1139	csc_chr6:1644340:1649832	CNL	CC1	CL334	Clade_2133
csc_Cs6g02120.1	1381	csc_chr6:1676666:1682055	NL	CC1	CL334	Clade_2133
csc_Cs6g02130.1	1422	csc_chr6:1684357:1689646	CN	CC1	CL334	Clade_2133
csc_clementine0.9_csc_50	1032	csc_chr6:2229921:2234138	CN	CC2	SN335	Clade_867
csc_Cs6g03920.1	1355	csc_chr6:4489881:4497701	N	CC1	SN336	Clade_1911
csc_Cs6g05240.1	1500	csc_chr6:6497938:6502440	N	CC2	CL337	Clade_867
csc_Cs6g05250.1	1490	csc_chr6:6506741:6511213	CN	CC2	CL337	Clade_867
csc_Cs6g14690.1	1444	csc_chr6:15787653:15792493	CNL	CC2	SN339	Clade_718
csc_Cs7g02220.1	1287	csc_chr7:766601:771238	CNL	CC2	SN341	Clade_842
csc_Cs7g04730.1	1382	csc_chr7:2431055:2437165	TNL	TIR	SN342	Clade_511
csc_Cs7g14510.1	1322	csc_chr7:10234597:10239038	CNL	CC1	CL344	Clade_1532
csc_Cs7g14540.1	906	csc_chr7:10249439:10252427	CN	CC1	CL344	Clade_1532
csc_Cs7g16030.2	1199	csc_chr7:11576656:11581116	CNL	CC2	SN346	Clade_696
csc_Cs7g26730.1	1134	csc_chr7:27401041:27406241	TNL	TIR	CL348	Clade_172
csc_Cs7g26750.2	957	csc_chr7:27447792:27452907	TNL	TIR	CL348	Clade_172
csc_Cs8g07700.2	1222	csc_chr8:5620360:5625088	CN	CC1	SN350	Clade_1841
csc_Cs8g07740.1	1191	csc_chr8:5686992:5692351	N	CC1	SN351	Clade_1841
csc_Cs8g07820.1	1174	csc_chr8:5745684:5751820	N	CC1	SN352	Clade_1841
csc_Cs8g07870.1	1232	csc_chr8:5836990:5843236	CN	CC1	CL353	Clade_1841
csc_Cs8g07890.1	1295	csc_chr8:5866501:5871437	CN	CC1	CL353	Clade_1841
csc_Cs8g09010.1	859	csc_chr8:7240833:7243415	N	CC2	SN354	Clade_1342
csc_Cs8g09080.1	1267	csc_chr8:7340441:7346832	CNL	CC1	CL355	Clade_2133
csc_Cs8g09140.1	1290	csc_chr8:7394941:7399728	CNL	CC1	CL355	Clade_2133
csc_Cs8g10560.1	518	csc_chr8:9669653:9672289	TN	TIR	CL357	Clade_131
csc_Cs8g10560.1_csc_80	434	csc_chr8:9688951:9691786	TN	TIR	CL357	Clade_131
csc_Cs8g10560.1_csc_81	434	csc_chr8:9698089:9700424	TN	TIR	CL357	Clade_131
csc_Cs8g12930.1	1233	csc_chr8:15288183:15291986	N	CC2	SN359	Clade_1305
csc_Cs8g12970.1	810	csc_chr8:15343200:15345632	N	CC2	SN360	Clade_1305
csc_Cs9g11290.1	1422	csc_chr9:8902600:8910664	CN	CC1	SN363	Clade_1828
csc_Cs9g13120.1	970	csc_chr9:12097377:12100353	CN	CC2	SN364	Clade_1240
csc_Cs9g13200.1	883	csc_chr9:12292253:12295381	CNL	CC2	CL365	Clade_635
csc_Cs9g13250.1	772	csc_chr9:12358391:12360911	CNL	CC2	CL365	Clade_635
csc_orange1.1g037039m_csc_98	505	csc_chr9:12410351:12412955	CN	CC2	CL365	Clade_635
csc_clementine0.9_csc_12	823	csc_chr9:12427637:12431105	CNL	CC2	CL365	Clade_635
csc_Cs9g13290.1	876	csc_chr9:12456710:12459672	CNL	CC2	CL365	Clade_635
csc_Cs9g13300.1	841	csc_chr9:12521337:12524298	CNL	CC2	CL366	Clade_635
csc_Cs9g13310.1	1230	csc_chr9:12539528:12559512	CNL	CC2	CL366	Clade_635
csc_orange1.1g042863m_csc_122	680	csc_chr9:12612775:12615877	NL	CC2	CL366	Clade_635
csc_Cs9g13350.1	846	csc_chr9:12647578:12650118	CNL	CC2	CL366	Clade_635
csc_orange1.1t00678.1	818	csc_chrUn:8009568:8014238	TNL	TIR	CL368	Clade_108
csc_orange1.1t00681.1	1210	csc_chrUn:8031211:8037010	TNL	TIR	CL368	Clade_108
csc_orange1.1t00706.1	1254	csc_chrUn:8392882:8401930	TNL	TIR	SN370	Clade_108
csc_clementine0.9_csc_1	1475	csc_chrUn:18898400:18903872	CNL	CC2	SN372	Clade_867
csc_orange1.1t01159.1	1476	csc_chrUn:19014033:19018463	N	CC2	SN373	Clade_1044
csc_orange1.1t01356.1	902	csc_chrUn:23147590:23150588	CN	CC1	CL376	Clade_1532
csc_orange1.1t01359.1	906	csc_chrUn:23196424:23199144	N	CC1	CL376	Clade_1532
csc_clementine0.9_csc_56	536	csc_chrUn:23247717:23259500	CN	CC1	CL376	Clade_1532
csc_orange1.1t01362.1	911	csc_chrUn:23276804:23279885	CNL	CC1	CL376	Clade_1532
csc_orange1.1t01365.1	884	csc_chrUn:23297436:23300090	CNL	CC1	CL376	Clade_1532
csc_orange1.1t01435.1	891	csc_chrUn:24154314:24156989	CNL	CC1	SN377	Clade_1532
csc_orange1.1t01794.1	789	csc_chrUn:28244244:28248531	NL	TIR	CL379	Clade_205
csc_orange1.1t01795.1	754	csc_chrUn:28253904:28258399	TN	TIR	CL379	Clade_205
csc_orange1.1t01802.1	888	csc_chrUn:28328963:28334900	NL	TIR	CL380	Clade_205
csc_orange1.1t01805.1	900	csc_chrUn:28368231:28375644	TNL	TIR	CL380	Clade_205
csc_orange1.1t01807.1	1370	csc_chrUn:28415391:28420482	TN	TIR	CL380	Clade_131
csc_orange1.1t01812.1	1155	csc_chrUn:28488335:28517849	TNL	TIR	CL381	Clade_131
csc_orange1.1t01815.1	1366	csc_chrUn:28545170:28551316	TNL	TIR	CL381	Clade_131
csc_orange1.1t01822.1	1155	csc_chrUn:28739585:28744063	TNL	TIR	CL383	Clade_190
csc_orange1.1t01823.1	1225	csc_chrUn:28758896:28764481	TNL	TIR	CL383	Clade_190
csc_orange1.1t01829.4	1256	csc_chrUn:28899015:28905288	TNL	TIR	CL384	Clade_601
csc_orange1.1t01831.1	940	csc_chrUn:28953068:28960458	TNL	TIR	CL384	Clade_205
csc_orange1.1t01834.1	708	csc_chrUn:28977499:28981366	NL	TIR	CL384	Clade_205
csc_orange1.1t01837.1	1057	csc_chrUn:29017959:29023144	TNL	TIR	CL384	Clade_205
csc_orange1.1t01840.1	1271	csc_chrUn:29053465:29058623	TNL	TIR	CL384	Clade_575
csc_orange1.1t01844.2	830	csc_chrUn:29136773:29141655	NL	TIR	SN385	Clade_575
csc_orange1.1t01898.1	885	csc_chrUn:30133851:30136742	CN	CC2	SN386	Clade_1122
csc_orange1.1t01918.1	944	csc_chrUn:30427775:30430666	CN	CC2	SN387	Clade_1122
csc_orange1.1t01926.1	962	csc_chrUn:30543426:30547561	NL	CC2	CL388	Clade_1122
csc_orange1.1t01942.1	508	csc_chrUn:30739516:30741401	N	CC2	SN389	Clade_1122
csc_orange1.1g044579m_csc_130	1127	csc_chrUn:32962010:32966979	TNL	TIR	CL390	Clade_356
csc_orange1.1g001326m_csc_83	1100	csc_chrUn:32968035:32973043	NL	TIR	CL390	Clade_440
csc_orange1.1t02140.1	1425	csc_chrUn:33125311:33137442	TNL	TIR	SN391	Clade_435
csc_orange1.1t02169.2	871	csc_chrUn:33438586:33444312	NL	TIR	CL392	Clade_467
csc_orange1.1t02171.1	1172	csc_chrUn:33467870:33472766	TNL	TIR	CL392	Clade_467
csc_orange1.1t02179.1	1157	csc_chrUn:33531170:33537056	TNL	TIR	CL392	Clade_467
csc_orange1.1t02189.1	1234	csc_chrUn:33605143:33614441	TNL	TIR	SN393	Clade_356
csc_orange1.1t02477.1	588	csc_chrUn:37874179:37875945	N	CC2	CL395	Clade_744
csc_orange1.1t02478.1	1416	csc_chrUn:37910430:37914849	CNL	CC2	CL395	Clade_744
csc_orange1.1t02481.1	1415	csc_chrUn:37958061:37963496	CNL	CC2	CL395	Clade_744
csc_orange1.1t02493.1	1443	csc_chrUn:38065535:38070409	CN	CC2	CL396	Clade_744
csc_orange1.1t02495.1	1404	csc_chrUn:38083807:38088021	CNL	CC2	CL396	Clade_744
csc_orange1.1t02498.1	1390	csc_chrUn:38110027:38114780	CN	CC2	CL396	Clade_744
csc_orange1.1t02504.1	806	csc_chrUn:38180111:38183462	CN	CC1	SN397	Clade_1381
csc_orange1.1t02518.1	1060	csc_chrUn:38337725:38341837	N	CC2	SN398	Clade_1086
csc_Cs1g10990.1_csc_63	889	csc_chrUn:42288961:42292738	CNL	CC1	CL399	Clade_1752
csc_orange1.1g004021m_csc_86	613	csc_chrUn:43720708:43723549	CNL	CC1	CL401	Clade_1409
csc_orange1.1t02845.1	846	csc_chrUn:43728214:43732064	NL	CC1	CL401	Clade_1409
csc_orange1.1t03126.1	1337	csc_chrUn:48605351:48612267	NL	CC1	SN402	Clade_1911
csc_orange1.1t03481.1	1399	csc_chrUn:53274048:53279022	CN	CC2	SN405	Clade_723
csc_clementine0.9_csc_2	1408	csc_chrUn:53331220:53336990	CN	CC2	CL406	Clade_723
csc_orange1.1g039990m_csc_113	1217	csc_chrUn:53340764:53346113	N	CC2	CL406	Clade_723
csc_orange1.1t03486.1	1427	csc_chrUn:53373300:53380747	CN	CC2	CL406	Clade_723
csc_orange1.1t03487.1	1440	csc_chrUn:53382018:53388801	CN	CC2	CL406	Clade_723
csc_orange1.1t03509.1	1218	csc_chrUn:53812562:53817696	TNL	TIR	CL407	Clade_455
csc_orange1.1t03510.1	950	csc_chrUn:53825070:53828653	TNL	TIR	CL407	Clade_463
csc_orange1.1t03516.1	1220	csc_chrUn:53913248:53918025	TNL	TIR	CL407	Clade_502
csc_orange1.1t03523.1	1218	csc_chrUn:53977121:53981273	TNL	TIR	CL408	Clade_455
csc_orange1.1t03534.1	976	csc_chrUn:54082530:54085840	CN	CC2	SN409	Clade_867
csc_orange1.1t03646.1	608	csc_chrUn:55848660:55850622	N	CC2	CL411	Clade_867
csc_orange1.1t03647.1	537	csc_chrUn:55903230:55904889	CN	CC2	CL411	Clade_867
csc_orange1.1t03648.1	1494	csc_chrUn:55908932:55913612	CNL	CC2	CL411	Clade_867
csc_orange1.1t03694.1	954	csc_chrUn:56621308:56626208	TNL	TIR	CL414	Clade_356
csc_orange1.1t03704.1	1339	csc_chrUn:56703867:56720245	N	CC1	CL415	Clade_1911
csc_orange1.1t03707.1	931	csc_chrUn:56740461:56745043	NL	CC1	CL415	Clade_1911
csc_orange1.1t03709.1	1505	csc_chrUn:56797494:56804050	N	CC1	SN416	Clade_1911
csc_orange1.1t03712.1	1541	csc_chrUn:56870787:56878024	N	CC1	CL417	Clade_1911
csc_orange1.1t03713.1	919	csc_chrUn:56894481:56897551	N	CC1	CL417	Clade_1911
csc_clementine0.9_csc_54	1124	csc_chrUn:56974162:56980446	N	CC1	SN418	Clade_1911
csc_orange1.1t03732.1	945	csc_chrUn:57193690:57197471	CNL	CC2	CL419	Clade_1122
csc_orange1.1t03734.1	925	csc_chrUn:57225538:57228733	CNL	CC2	CL419	Clade_1122
csc_orange1.1t03739.1	1210	csc_chrUn:57300476:57304974	CN	CC2	CL419	Clade_1122
csc_clementine0.9_csc_7	954	csc_chrUn:57333702:57337599	CNL	CC2	CL419	Clade_1122
csc_orange1.1t03742.2	945	csc_chrUn:57394173:57397301	N	CC2	SN420	Clade_1371
csc_orange1.1t03874.1	1515	csc_chrUn:59554167:59558865	CNL	CC2	SN421	Clade_867
csc_orange1.1t03879.1	1458	csc_chrUn:59622007:59626584	CN	CC2	CL422	Clade_867
csc_orange1.1t03880.1	1429	csc_chrUn:59660530:59665737	N	CC2	CL422	Clade_867
csc_orange1.1t03874.1_csc_148	1509	csc_chrUn:59680674:59686200	CN	CC2	CL422	Clade_867
csc_orange1.1t04078.1	664	csc_chrUn:63128135:63130724	CNL	CC1	CL423	Clade_2020
csc_orange1.1t04079.1	2571	csc_chrUn:63145547:63162092	CN	CC1	CL423	Clade_2020
csc_orange1.1t04084.1	2140	csc_chrUn:63185547:63197103	CN	CC1	CL423	Clade_2020
csc_clementine0.9_csc_58	739	csc_chrUn:63236763:63239943	CN	CC1	CL423	Clade_2020
csc_orange1.1t04089.1	690	csc_chrUn:63241381:63244572	N	CC1	CL423	Clade_2020
csc_orange1.1t04090.1	564	csc_chrUn:63261389:63263169	N	CC1	CL423	Clade_2020
csc_orange1.1t04094.1	1576	csc_chrUn:63317820:63324441	CN	CC1	SN424	Clade_2020
csc_orange1.1t04289.1	746	csc_chrUn:67258499:67263260	TNL	TIR	CL427	Clade_205
csc_orange1.1t04291.1	762	csc_chrUn:67283053:67286838	TN	TIR	CL427	Clade_205
csc_orange1.1t04301.1	840	csc_chrUn:67396307:67400831	TNL	TIR	CL427	Clade_205
csc_orange1.1t04445.1	1212	csc_chrUn:69923948:69932109	TNL	TIR	CL429	Clade_546
csc_orange1.1t04515.1	698	csc_chrUn:71099576:71109268	CN	CC2	CL433	Clade_1175
csc_orange1.1t04526.1	1011	csc_chrUn:71249755:71255427	N	CC1	CL433	Clade_1532
csc_orange1.1t04537.1	1157	csc_chrUn:71554546:71561595	CN	CC1	CL435	Clade_2020
csc_orange1.1t04538.1	679	csc_chrUn:71583570:71586267	CN	CC1	CL435	Clade_2020
csc_orange1.1t04562.1	791	csc_chrUn:72194866:72198338	NL	TIR	SN436	Clade_546
csc_orange1.1t04568.1	1049	csc_chrUn:72264472:72276501	NL	TIR	CL437	Clade_546
csc_orange1.1t04571.1	563	csc_chrUn:72299193:72305546	TN	TIR	CL437	Clade_546
csc_orange1.1t04573.1	1252	csc_chrUn:72317586:72322011	TNL	TIR	CL437	Clade_575
csc_clementine0.9_csc_6	961	csc_chrUn:72374454:72378858	CN	CC2	CL437	Clade_744
csc_orange1.1t04582.1	1129	csc_chrUn:72407796:72413936	N	CC2	CL437	Clade_744
csc_orange1.1t04584.1	662	csc_chrUn:72438111:72440245	CN	CC2	CL437	Clade_744
csc_orange1.1t04588.1	1690	csc_chrUn:72500387:72510528	N	CC1	SN438	Clade_1841
csc_orange1.1t04592.1	514	csc_chrUn:72577638:72582032	CN	CC1	CL439	Clade_1841
csc_orange1.1t04653.1	1168	csc_chrUn:73573018:73578207	CN	CC1	CL441	Clade_2133
csc_orange1.1t04656.1	729	csc_chrUn:73685671:73688331	CN	CC2	CL442	Clade_1175
csc_orange1.1t04659.1	702	csc_chrUn:73725331:73733844	CN	CC2	CL442	Clade_1175
csc_clementine0.9_csc_33	955	csc_chrUn:73739333:73743341	CNL	CC2	CL442	Clade_1175
csc_orange1.1t04663.1	561	csc_chrUn:73861152:73864187	TN	TIR	CL442	Clade_205
csc_orange1.1t04706.1	1239	csc_chrUn:74774604:74780805	TNL	TIR	SN445	Clade_535
csc_orange1.1t04830.1	829	csc_chrUn:77272330:77274897	CN	CC1	CL448	Clade_2133
csc_orange1.1t04831.1	914	csc_chrUn:77298391:77301769	N	CC1	CL448	Clade_2133
csc_orange1.1t04833.1	1288	csc_chrUn:77316151:77322525	N	CC1	CL448	Clade_2133
csc_orange1.1t04913.1	1135	csc_chrUn:78702060:78706491	TNL	TIR	SN449	Clade_575
csc_orange1.1t04930.1	2222	csc_chrUn:79056092:79067945	N	CC1	CL450	Clade_2133
csc_orange1.1t04933.1	451	csc_chrUn:79180577:79182043	N	CC1	SN451	Clade_2133
csc_clementine0.9_csc_19	637	csc_chrUn:80997465:81000375	N	CC1	SN455	Clade_1532
csc_clementine0.9_csc_43	845	csc_chrUn:82574070:82579381	CNL	CC1	SN457	Clade_2020
csc_clementine0.9_csc_34	972	csc_chrUn:82989197:82993259	CNL	CC2	SN458	Clade_1175
csc_clementine0.9_csc_10	850	csc_chrUn:83167571:83171120	CNL	CC1	SN459	Clade_1409
csc_orange1.1t05139.1	525	csc_chrUn:83352123:83353788	TN	TIR	SN461	Clade_467
csc_orange1.1t05161.1	949	csc_chrUn:83858626:83862587	CN	CC2	CL463	Clade_1122
csc_orange1.1t05262.1	541	csc_chrUn:85049472:85051891	N	CC2	CL469	Clade_1122
csu_PAC_18091547	829	csu_scaffold00002:2437944:2441485	NL	CC1	SN479	Clade_1376
csu_PAC_18102779	1382	csu_scaffold00003:2436363:2442472	TNL	TIR	SN480	Clade_511
csu_PAC_18107536	1141	csu_scaffold00004:2789362:2793253	CN	CC2	SN481	Clade_690
csu_PAC_18124674	784	csu_scaffold00006:2012365:2016272	N	CC1	SN483	Clade_1381
csu_PAC_18139087	524	csu_scaffold00008:1733570:1736149	TN	TIR	CL484	Clade_394
csu_PAC_18138885	572	csu_scaffold00008:1745892:1748543	TN	TIR	CL484	Clade_394
csu_Cs1g07180.1_csu_10	1020	csu_scaffold00012:751:6231	CNL	CC1	SN485	Clade_1811
csu_PAC_18130652	1096	csu_scaffold00012:1697023:1701142	N	CC2	CL487	Clade_838
csu_PAC_18130926	1189	csu_scaffold00012:1711380:1715373	N	CC2	CL487	Clade_710
csu_PAC_18125888	1422	csu_scaffold00013:1952899:1958130	CNL	CC2	SN489	Clade_704
csu_PAC_18098638	849	csu_scaffold00017:165408:168912	NL	CC2	SN491	Clade_1305
csu_PAC_18118131	1441	csu_scaffold00018:46229:50729	CNL	CC2	SN493	Clade_718
csu_PAC_18133666	866	csu_scaffold00030:277648:280359	N	CC2	SN495	Clade_1371
csu_PAC_18133600	1007	csu_scaffold00030:1062945:1066858	TNL	TIR	SN496	Clade_421
csu_PAC_18132959	961	csu_scaffold00032:29578:32463	CN	CC2	CL497	Clade_1066
csu_PAC_18133159	795	csu_scaffold00032:40955:43758	N	CC2	CL497	Clade_1220
csu_PAC_18133031	985	csu_scaffold00032:961972:965940	N	CC2	CL498	Clade_1057
csu_PAC_18124438	962	csu_scaffold00037:94762:97647	CN	CC2	SN499	Clade_867
csu_PAC_18124427	385	csu_scaffold00037:329785:331875	CN	CC2	SN500	Clade_867
csu_PAC_18124413	1448	csu_scaffold00037:545015:556135	CNL	CC1	CL501	Clade_2011
csu_PAC_18124503	1866	csu_scaffold00037:576671:584303	TNL	TIR	CL501	Clade_131
csu_PAC_18124449	984	csu_scaffold00037:586289:589514	N	CC1	CL501	Clade_1747
csu_PAC_18124489	913	csu_scaffold00037:595275:598229	CNL	CC1	CL501	Clade_1742
csu_PAC_18124505	902	csu_scaffold00037:600221:602929	NL	CC1	CL501	Clade_1735
csu_PAC_18124435	839	csu_scaffold00037:709048:711954	NL	CC1	CL501	Clade_2016
csu_PAC_18124479	629	csu_scaffold00037:866036:870959	N	CC1	SN503	Clade_2016
csu_PAC_18108666	1074	csu_scaffold00046:237862:242273	CNL	CC1	CL504	Clade_1799
csu_PAC_18108659	997	csu_scaffold00046:295101:298142	CNL	CC1	CL504	Clade_1799
csu_Cs1g07180.1_csu_9	1020	csu_scaffold00047:6773:11301	CN	CC1	SN505	Clade_1811
csu_Ciclev10010265m_csu_3	874	csu_scaffold00047:76527:80226	CN	CC1	CL506	Clade_1828
csu_Cs1g07240.1_csu_11	1324	csu_scaffold00047:89020:94006	CNL	CC1	CL506	Clade_1828
csu_PAC_18124119	858	csu_scaffold00054:205075:207717	CN	CC2	CL508	Clade_1347
csu_PAC_18124147	885	csu_scaffold00054:211049:213882	CNL	CC2	CL508	Clade_1347
csu_PAC_18124146	793	csu_scaffold00054:540658:543273	CN	CC1	SN510	Clade_2000
csu_PAC_18113799	1388	csu_scaffold00060:375496:379837	CN	CC2	SN512	Clade_850
csu_PAC_18111830	1344	csu_scaffold00067:126299:132996	CNL	CC1	CL515	Clade_2133
csu_PAC_18114029	710	csu_scaffold00070:552822:557725	N	CC2	CL516	Clade_1326
csu_PAC_18092884	717	csu_scaffold00073:516490:518698	N	CC1	SN517	Clade_1911
csu_PAC_18103672	826	csu_scaffold00074:52708:55188	NL	CC2	SN518	Clade_1051
csu_PAC_18119857	885	csu_scaffold00080:22895:25552	CNL	CC1	SN519	Clade_1438
csu_PAC_18126616	1462	csu_scaffold00089:348061:355274	N	CC1	SN521	Clade_1911
csu_PAC_18124214	887	csu_scaffold00090:126520:131813	NL	TIR	CL522	Clade_172
csu_PAC_18124229	538	csu_scaffold00090:173341:175470	TN	TIR	CL522	Clade_172
csu_PAC_18120763	406	csu_scaffold00096:465835:467412	N	CC2	CL523	Clade_1080
csu_PAC_18120804	892	csu_scaffold00096:475368:478046	CN	CC2	CL523	Clade_1296
csu_PAC_18105257	1349	csu_scaffold00109:343681:348941	CN	CC2	CL525	Clade_723
csu_PAC_18115546	459	csu_scaffold00127:309786:312055	N	CC2	SN526	Clade_635
csu_PAC_18123113	1485	csu_scaffold00134:188336:192793	NL	CC2	SN527	Clade_867
csu_PAC_18116075	1416	csu_scaffold00148:58331:62805	CN	CC2	SN528	Clade_867
csu_PAC_18116086	1446	csu_scaffold00148:161893:166324	N	CC2	SN529	Clade_1044
csu_PAC_18110195	998	csu_scaffold00152:39830:42964	NL	CC1	SN531	Clade_1730
csu_PAC_18097657	896	csu_scaffold00153:36281:40540	CNL	CC1	CL532	Clade_1400
csu_PAC_18097637	483	csu_scaffold00153:50577:53588	NL	CC1	CL532	OrphanGene
csu_PAC_18097654	922	csu_scaffold00153:61244:64012	CNL	CC1	CL532	Clade_1473
csu_PAC_18097646	831	csu_scaffold00153:221633:224347	N	CC1	SN533	Clade_1481
csu_PAC_18097681	656	csu_scaffold00153:295621:297713	NL	CC1	CL534	Clade_1487
csu_PAC_18097659	769	csu_scaffold00153:323070:325426	NL	CC1	CL534	Clade_1697
csu_PAC_18098299	1095	csu_scaffold00162:172246:177768	TNL	TIR	SN535	Clade_467
csu_PAC_18108787	559	csu_scaffold00163:48169:49845	CN	CC1	SN536	Clade_2020
csu_PAC_18115091	885	csu_scaffold00164:53451:56597	CNL	CC1	CL537	Clade_1532
csu_PAC_18115098	890	csu_scaffold00164:64939:67767	CN	CC1	CL537	Clade_1532
csu_PAC_18115065	897	csu_scaffold00164:112857:115550	CNL	CC1	CL537	Clade_1532
csu_PAC_18115092	552	csu_scaffold00164:184743:186519	NL	CC1	CL537	Clade_1532
csu_PAC_18115119	890	csu_scaffold00164:198555:201452	CNL	CC1	CL537	Clade_1532
csu_PAC_18115094	896	csu_scaffold00164:212723:218024	CNL	CC1	CL537	Clade_1532
csu_PAC_18096063	892	csu_scaffold00167:167413:173878	CNL	CC1	SN538	Clade_1532
csu_PAC_18096069	581	csu_scaffold00167:259512:261363	CN	CC2	SN539	Clade_685
csu_PAC_18132037	1698	csu_scaffold00172:200839:208631	N	CC1	SN540	Clade_1911
csu_PAC_18120995	1109	csu_scaffold00176:1412:7755	TNL	TIR	SN541	Clade_546
csu_PAC_18120990	1187	csu_scaffold00176:115056:119061	TNL	TIR	SN542	Clade_119
csu_PAC_18134368	915	csu_scaffold00178:28217:31105	CN	CC2	CL543	Clade_1227
csu_PAC_18134371	949	csu_scaffold00178:70016:72946	CN	CC2	CL543	Clade_1260
csu_Cs1g09350.1_csu_12	956	csu_scaffold00178:101704:105574	CN	CC2	CL543	Clade_1301
csu_PAC_18134367	976	csu_scaffold00178:165606:168909	CN	CC2	SN544	Clade_1265
csu_PAC_18097961	695	csu_scaffold00180:250621:253232	CN	CC1	SN545	Clade_1381
csu_PAC_18129446	1051	csu_scaffold00188:233505:237418	NL	TIR	SN547	Clade_546
csu_PAC_18093759	794	csu_scaffold00200:250596:252980	N	CC2	SN549	Clade_1227
csu_PAC_18092955	414	csu_scaffold00207:190681:192066	N	CC1	CL550	Clade_1458
csu_PAC_18092965	339	csu_scaffold00207:232532:234062	N	CC1	CL550	Clade_1458
csu_PAC_18093623	938	csu_scaffold00226:96147:99058	CN	CC2	SN552	Clade_1240
csu_PAC_18104567	1175	csu_scaffold00230:69904:73488	CNL	CC2	SN553	Clade_744
csu_PAC_18104557	1112	csu_scaffold00230:201042:205289	CN	CC2	CL554	Clade_744
csu_PAC_18110905	1199	csu_scaffold00238:130019:134347	CNL	CC2	SN556	Clade_696
csu_PAC_18100952	991	csu_scaffold00245:176423:179971	CNL	CC2	SN557	Clade_635
csu_PAC_18129731	814	csu_scaffold00246:94014:96699	N	CC1	CL558	Clade_1532
csu_PAC_18129698	906	csu_scaffold00246:107255:110109	CN	CC1	CL558	Clade_1532
csu_PAC_18129839	780	csu_scaffold00265:5394:10330	CN	CC1	SN559	Clade_2133
csu_PAC_18134431	720	csu_scaffold00266:106554:108713	CNL	CC1	CL561	Clade_1525
csu_PAC_18134409	863	csu_scaffold00266:139842:142463	CNL	CC1	CL561	Clade_1525
csu_PAC_18134419	835	csu_scaffold00266:226807:230334	N	CC1	SN562	Clade_1532
csu_PAC_18113661	840	csu_scaffold00269:127746:130331	NL	CC1	CL563	Clade_2007
csu_PAC_18113653	535	csu_scaffold00269:166978:169464	CN	CC1	CL563	Clade_2000
csu_PAC_18115687	658	csu_scaffold00273:134823:136914	CN	CC1	SN564	Clade_1911
csu_PAC_18117450	507	csu_scaffold00276:157910:159619	TN	TIR	CL565	Clade_131
csu_PAC_18117449	869	csu_scaffold00276:192182:197607	TN	TIR	CL565	Clade_131
csu_PAC_18121390	1099	csu_scaffold00285:110203:116185	NL	TIR	CL566	Clade_440
csu_PAC_18121398	1103	csu_scaffold00285:116688:120687	TNL	TIR	CL566	Clade_356
csu_PAC_18113113	1399	csu_scaffold00299:31409:35834	CN	CC2	SN567	Clade_867
csu_PAC_18103101	673	csu_scaffold00321:129047:132642	N	CC2	CL568	Clade_1270
csu_PAC_18103075	984	csu_scaffold00321:139017:143221	CN	CC2	CL568	Clade_1254
csu_PAC_18103079	954	csu_scaffold00321:150430:153291	CNL	CC2	CL568	Clade_1275
csu_PAC_18122236	1108	csu_scaffold00324:103365:108870	CN	CC2	SN569	Clade_744
csu_PAC_18117062	871	csu_scaffold00344:911:3613	CN	CC1	CL570	Clade_2020
csu_PAC_18121255	1087	csu_scaffold00350:91382:95019	CN	CC2	CL572	Clade_744
csu_Cs5g21040.1_csu_16	1425	csu_scaffold00350:124994:129882	CNL	CC2	CL572	Clade_744
csu_PAC_18129815	1276	csu_scaffold00357:103720:108216	CNL	CC2	SN573	Clade_867
csu_PAC_18095921	505	csu_scaffold00359:36896:38521	TN	TIR	CL574	Clade_356
csu_PAC_18095945	555	csu_scaffold00359:131988:134079	TN	TIR	SN575	Clade_356
csu_PAC_18108546	824	csu_scaffold00373:100388:102889	N	CC1	SN577	Clade_1392
csu_PAC_18129066	1000	csu_scaffold00380:23159:27724	TNL	TIR	SN579	Clade_575
csu_PAC_18129068	1214	csu_scaffold00380:118904:123988	TNL	TIR	CL580	Clade_604
csu_PAC_18129062	987	csu_scaffold00380:124803:128162	NL	TIR	CL580	Clade_623
csu_PAC_18116825	930	csu_scaffold00430:127541:130428	NL	CC2	SN584	Clade_1122
csu_PAC_18119374	761	csu_scaffold00434:12653:15160	NL	CC2	SN585	Clade_1175
csu_PAC_18119372	796	csu_scaffold00434:66777:69505	N	CC2	SN586	Clade_1175
csu_PAC_18120911	709	csu_scaffold00443:3272:18253	TN	TIR	SN587	Clade_403
csu_PAC_18124524	718	csu_scaffold00450:102232:104428	N	CC2	SN588	Clade_1342
csu_PAC_18100100	847	csu_scaffold00467:20046:25490	NL	TIR	SN592	Clade_516
csu_PAC_18123808	966	csu_scaffold00478:74325:78530	TNL	TIR	CL593	Clade_190
csu_PAC_18123807	940	csu_scaffold00478:94340:99664	TN	TIR	CL593	Clade_190
csu_PAC_18134023	1011	csu_scaffold00479:1050:5299	TNL	TIR	CL594	Clade_604
csu_PAC_18134025	617	csu_scaffold00479:23250:25902	TN	TIR	CL594	Clade_131
csu_PAC_18105557	945	csu_scaffold00502:89914:93352	CN	CC2	CL595	Clade_1175
csu_PAC_18092976	588	csu_scaffold00522:13402:15168	N	CC2	SN597	Clade_744
csu_PAC_18103057	979	csu_scaffold00523:101405:104695	NL	CC1	SN599	Clade_1873
csu_PAC_18100702	1277	csu_scaffold00526:35539:40173	CN	CC2	SN600	Clade_744
csu_PAC_18093658	352	csu_scaffold00538:10025:11083	N	TIR	SN601	OrphanGene
csu_PAC_18122587	1085	csu_scaffold00549:89788:94141	TNL	TIR	SN602	Clade_350
csu_PAC_18110863	1223	csu_scaffold00558:9193:13816	TNL	TIR	CL603	Clade_455
csu_PAC_18110870	1170	csu_scaffold00558:94464:99239	TNL	TIR	SN604	Clade_502
csu_PAC_18094274	951	csu_scaffold00564:57055:61409	TNL	TIR	SN605	Clade_440
csu_PAC_18122204	888	csu_scaffold00596:283:2949	CNL	CC1	SN608	Clade_1409
csu_PAC_18129763	429	csu_scaffold00601:60406:62075	TN	TIR	CL609	Clade_205
csu_PAC_18129761	381	csu_scaffold00601:70730:72715	TN	TIR	CL609	Clade_205
csu_PAC_18098110	529	csu_scaffold00606:52142:54034	TN	TIR	SN610	Clade_205
csu_PAC_18128860	724	csu_scaffold00628:48785:51638	CN	CC1	CL611	Clade_1487
csu_PAC_18128856	873	csu_scaffold00628:82060:84726	CN	CC1	CL611	Clade_1487
csu_PAC_18123291	867	csu_scaffold00654:52984:55587	CNL	CC2	SN612	Clade_635
csu_PAC_18094653	577	csu_scaffold00682:69810:72167	N	CC1	SN615	OrphanGene
csu_PAC_18135661	518	csu_scaffold00698:72896:74816	N	CC2	CL618	OrphanGene
csu_PAC_18119129	553	csu_scaffold00717:31335:33573	TNL	TIR	SN620	Clade_205
csu_PAC_18103212	886	csu_scaffold00728:12633:15293	CNL	CC1	CL621	Clade_1532
csu_PAC_18103214	911	csu_scaffold00728:16512:19247	CNL	CC1	CL621	Clade_1532
csu_PAC_18128568	938	csu_scaffold00738:9:7178	NL	CC2	CL622	Clade_1122
csu_PAC_18128569	961	csu_scaffold00738:33887:38401	NL	CC2	CL622	Clade_1122
csu_PAC_18109890	693	csu_scaffold00764:14953:22369	NL	TIR	SN625	Clade_575
csu_PAC_18103407	1085	csu_scaffold00765:18254:24195	CN	CC1	CL626	Clade_2133
csu_PAC_18103403	790	csu_scaffold00765:61092:65589	CN	CC1	CL626	Clade_2133
csu_PAC_18126782	405	csu_scaffold00770:61088:62599	CN	CC1	SN627	Clade_1487
csu_PAC_18122176	425	csu_scaffold00771:20851:22656	N	CC2	CL628	Clade_856
csu_PAC_18122178	1151	csu_scaffold00771:61334:64954	CN	CC2	CL628	Clade_856
csu_PAC_18137815	731	csu_scaffold00788:57378:60046	TN	TIR	SN630	Clade_356
csu_PAC_18116737	806	csu_scaffold00798:27723:30755	CNL	CC1	CL632	Clade_1532
csu_PAC_18116732	911	csu_scaffold00798:60430:63422	CNL	CC1	CL632	Clade_1532
csu_PAC_18098033	1003	csu_scaffold00808:29105:34724	CN	CC1	CL633	Clade_2020
csu_PAC_18096011	1205	csu_scaffold00815:46112:51007	CNL	CC1	CL634	Clade_1903
csu_PAC_18096015	780	csu_scaffold00815:58634:60973	NL	CC1	CL634	Clade_1892
csu_PAC_18122381	1206	csu_scaffold00819:614:5182	CN	CC2	SN635	Clade_867
csu_PAC_18113706	724	csu_scaffold00827:17853:20027	CNL	CC1	SN636	Clade_1911
csu_PAC_18129743	1450	csu_scaffold00832:16879:21691	N	CC2	SN638	Clade_867
csu_PAC_18134878	1472	csu_scaffold00867:45315:49733	CN	CC2	SN641	Clade_867
csu_PAC_18098063	639	csu_scaffold00880:1:3641	N	CC2	SN642	Clade_1122
csu_PAC_18123452	1461	csu_scaffold00884:344:4726	CN	CC2	SN643	Clade_867
csu_PAC_18127960	693	csu_scaffold00891:3807:6033	NL	CC1	CL644	Clade_1409
csu_PAC_18127959	779	csu_scaffold00891:24393:31651	CN	CC1	CL644	Clade_1409
csu_PAC_18103831	798	csu_scaffold00892:19740:22248	NL	CC1	CL645	Clade_1453
csu_PAC_18117371	1243	csu_scaffold00940:7009:12345	TNL	TIR	CL646	Clade_467
csu_PAC_18115953	769	csu_scaffold00946:6:2315	N	CC1	CL648	Clade_1532
csu_PAC_18110658	973	csu_scaffold00948:5349:8762	CNL	CC2	CL649	Clade_1122
csu_PAC_18128081	658	csu_scaffold00968:7367:10387	NL	TIR	SN650	Clade_467
csu_PAC_18094102	664	csu_scaffold00983:7402:11951	TNL	TIR	SN651	Clade_108
csu_PAC_18102943	1288	csu_scaffold00984:37101:42972	TNL	TIR	SN652	Clade_467
csu_PAC_18096099	524	csu_scaffold00996:16883:19693	TN	TIR	SN653	Clade_435
csu_PAC_18098180	439	csu_scaffold01010:7033:9043	TN	TIR	CL655	Clade_205
csu_PAC_18098183	770	csu_scaffold01010:27598:31379	TNL	TIR	CL655	Clade_205
csu_PAC_18128264	864	csu_scaffold01019:15488:21217	NL	CC1	CL657	Clade_2133
csu_PAC_18128260	1053	csu_scaffold01019:35906:39202	CNL	CC1	CL657	Clade_2133
csu_PAC_18115479	1210	csu_scaffold01028:10256:17324	CNL	CC1	SN658	Clade_2020
csu_PAC_18113378	800	csu_scaffold01130:10:2412	N	CC1	CL662	Clade_1532
csu_PAC_18113377	791	csu_scaffold01130:26711:29086	NL	CC1	CL662	Clade_1532
csu_PAC_18103199	576	csu_scaffold01138:8:1850	CN	CC2	CL664	Clade_867
csu_PAC_18103200	1165	csu_scaffold01138:24818:28594	NL	CC2	CL664	Clade_867
csu_PAC_18126981	1278	csu_scaffold01153:20055:26260	TNL	TIR	SN666	Clade_535
csu_PAC_18120966	813	csu_scaffold01177:24617:27055	N	CC1	SN668	Clade_1532
csu_PAC_18115706	967	csu_scaffold01180:20937:23840	CN	CC2	SN669	Clade_1086
csu_PAC_18137817	1448	csu_scaffold01184:7949:12424	N	CC2	SN670	Clade_867
csu_PAC_18091012	1170	csu_scaffold01199:27088:30846	NL	TIR	CL672	Clade_546
csu_Ciclev10023525m_csu_4	1132	csu_scaffold01212:14277:18748	NL	CC2	SN673	Clade_744
csu_PAC_18116030	901	csu_scaffold01216:19243:22353	CNL	CC1	SN674	Clade_1532
csu_PAC_18110305	1074	csu_scaffold01314:8881:13128	NL	TIR	SN678	Clade_575
csu_PAC_18113412	1079	csu_scaffold01387:13276:16987	CNL	CC1	CL682	Clade_2133
csu_PAC_18111898	675	csu_scaffold01409:19712:21739	NL	CC1	SN685	Clade_1911
csu_PAC_18097695	897	csu_scaffold01451:4083:6773	CNL	CC1	CL687	Clade_1752
csu_Ciclev10030075m_csu_6	677	csu_scaffold01463:5316:8475	CN	CC1	SN689	Clade_1841
csu_PAC_18098231	876	csu_scaffold01508:33:2795	N	CC2	SN691	Clade_1175
csu_PAC_18097760	398	csu_scaffold01516:8524:11934	N	TIR	SN692	Clade_185
csu_PAC_18094768	955	csu_scaffold01522:19199:22166	CN	CC2	SN693	Clade_1086
csu_PAC_18100379	1399	csu_scaffold01523:16:4370	CNL	CC2	SN694	Clade_846
csu_orange1.1t02498.1_csu_29	1277	csu_scaffold01524:1791:6121	N	CC2	SN695	Clade_744
csu_PAC_18100317	946	csu_scaffold01556:13338:16178	CN	CC2	SN696	Clade_867
csu_PAC_18108759	1402	csu_scaffold01557:16593:22232	CN	CC2	SN697	Clade_723
csu_PAC_18115717	757	csu_scaffold01560:11496:14036	N	CC2	SN698	Clade_744
csu_PAC_18099873	944	csu_scaffold01568:12381:15581	CN	CC2	SN699	Clade_1245
csu_PAC_18137824	1137	csu_scaffold01621:1579:6568	TNL	TIR	CL701	Clade_502
csu_PAC_18131320	1367	csu_scaffold01649:245:5871	CN	CC2	SN702	Clade_867
csu_PAC_18104011	445	csu_scaffold01651:4766:7388	TN	TIR	SN703	Clade_604
csu_PAC_18103803	919	csu_scaffold01698:10073:12832	CN	CC2	SN704	Clade_1347
csu_PAC_18123812	883	csu_scaffold01700:9583:12711	CNL	CC2	SN705	Clade_635
csu_PAC_18117737	1237	csu_scaffold01763:90:4026	N	CC2	CL707	Clade_723
csu_PAC_18117736	1217	csu_scaffold01763:8525:12877	N	CC2	CL707	Clade_723
csu_Ciclev10000331m_csu_1	796	csu_scaffold01989:1399:4286	CN	CC1	SN714	Clade_2020
csu_PAC_18101360	879	csu_scaffold01998:4946:9218	NL	CC2	SN716	Clade_1066
csu_PAC_18134819	1380	csu_scaffold02079:90:4933	CN	CC1	SN717	Clade_2133
csu_PAC_18097813	362	csu_scaffold02081:12664:13749	N	TIR	CL718	Clade_205
csu_PAC_18111172	1094	csu_scaffold02180:4376:8794	TNL	TIR	SN721	Clade_414
csu_PAC_18124354	965	csu_scaffold02226:6337:9809	CN	CC2	SN723	Clade_1086
csu_PAC_18127287	767	csu_scaffold02238:11855:14496	N	CC2	CL724	Clade_1086
csu_PAC_18135453	519	csu_scaffold02275:40:7655	N	CC2	SN725	Clade_867
csu_PAC_18104547	863	csu_scaffold02404:1559:4180	CNL	CC1	SN731	Clade_1438
csu_PAC_18122107	945	csu_scaffold02411:7216:13401	TNL	TIR	SN732	Clade_205
csu_PAC_18098236	906	csu_scaffold02452:104:2886	CN	CC2	SN733	Clade_1122
csu_PAC_18120915	1287	csu_scaffold02548:7974:11857	CNL	CC2	SN737	Clade_842
csu_Cs1g07180.1_csu_8	1024	csu_scaffold02563:4952:10699	CN	CC1	SN739	Clade_1811
csu_PAC_18134289	963	csu_scaffold02592:5675:11319	TNL	TIR	SN740	Clade_131
csu_PAC_18119824	661	csu_scaffold02710:1059:10690	N	CC2	SN744	Clade_744
csu_PAC_18125496	385	csu_scaffold02752:1029:2814	N	TIR	SN746	Clade_205
csu_PAC_18122680	932	csu_scaffold02787:7131:9968	CNL	CC1	SN747	Clade_1752
csu_PAC_18109911	895	csu_scaffold02844:6836:10950	N	CC2	SN748	Clade_1326
csu_PAC_18098041	679	csu_scaffold02975:8019:10416	CNL	CC1	SN752	Clade_2020
csu_PAC_18111753	597	csu_scaffold03135:6666:8456	CN	CC2	SN755	Clade_1066
csu_PAC_18121349	471	csu_scaffold03209:477:2208	TN	TIR	SN757	Clade_440
csu_PAC_18128872	929	csu_scaffold03457:5808:8597	CNL	CC1	SN764	Clade_1752
csu_PAC_18123958	600	csu_scaffold03574:14:1813	CN	CC2	SN767	Clade_867
csu_PAC_18119447	1209	csu_scaffold03619:2402:7771	N	CC1	SN768	Clade_1911
csu_PAC_18111660	483	csu_scaffold03643:16:2156	CN	CC1	SN770	Clade_1752
csu_PAC_18115245	808	csu_scaffold03792:2406:6642	TNL	TIR	SN775	Clade_131
csu_PAC_18129247	807	csu_scaffold03911:2580:6574	N	CC2	SN779	Clade_1175
csu_PAC_18108555	680	csu_scaffold04040:3389:5494	NL	CC2	SN782	Clade_635
csu_PAC_18134301	626	csu_scaffold04244:401:3332	CN	CC1	SN783	Clade_1532
csu_PAC_18103957	1521	csu_scaffold04373:1021:5887	CNL	CC2	SN787	Clade_867
csu_PAC_18119357	837	csu_scaffold04520:47:2557	CNL	CC1	SN789	Clade_1752
csu_PAC_18131348	1134	csu_scaffold04584:569:6109	TNL	TIR	SN790	Clade_172
csu_PAC_18104953	959	csu_scaffold04788:1127:4319	CN	CC2	SN795	Clade_1086
csu_PAC_18131396	854	csu_scaffold04926:1351:5204	CN	CC2	SN796	Clade_1282
csu_PAC_18105550	850	csu_scaffold05216:737:3318	CNL	CC1	SN801	Clade_1532
csu_PAC_18102940	1385	csu_scaffold05314:7:4164	NL	CC2	SN803	Clade_867
csu_PAC_18128683	846	csu_scaffold05559:1293:3833	CNL	CC2	SN806	Clade_635
csu_PAC_18133381	557	csu_scaffold05772:186:3267	NL	CC1	SN809	Clade_1532
csu_PAC_18127084	567	csu_scaffold05879:27:3248	NL	TIR	SN813	Clade_205
csu_PAC_18106522	689	csu_scaffold05999:1:3489	NL	TIR	SN816	Clade_205
csu_PAC_18093006	904	csu_scaffold06042:586:3300	N	CC1	SN818	Clade_1532
csu_PAC_18116027	727	csu_scaffold06195:10:2283	NL	CC2	SN819	Clade_635
csu_PAC_18110894	1024	csu_scaffold06275:35:3106	CN	CC2	SN820	Clade_867
csu_PAC_18107152	557	csu_scaffold07323:1:2630	TN	TIR	SN829	Clade_205
csu_PAC_18120192	779	csu_scaffold07665:366:2786	CN	CC2	SN832	Clade_867
csu_PAC_18120522	883	csu_scaffold07965:65:2713	CN	CC2	SN834	Clade_867
csu_PAC_18113135	583	csu_scaffold08385:830:2578	CN	CC2	SN838	Clade_1254
csu_PAC_18133353	584	csu_scaffold08588:288:2371	TN	TIR	SN840	Clade_604
csu_PAC_18103959	483	csu_scaffold09173:3:2370	TN	TIR	SN841	Clade_538
csu_PAC_18129639	513	csu_scaffold09798:337:1875	N	CC1	SN844	Clade_1841
csu_PAC_18117024	674	csu_scaffold10399:64:2171	N	CC2	SN847	Clade_1287
csu_PAC_18103274	505	csu_scaffold10653:595:2198	CN	CC2	SN850	Clade_635
csu_PAC_18131242	352	csu_scaffold10727:429:2042	N	TIR	SN851	Clade_205
csu_PAC_18117113	607	csu_scaffold12095:101:2048	NL	CC1	SN860	Clade_1752
