# Supplementary material for: Genome-Wide Comparative Analysis Reveals Similar Types of NBS Genes in Hybrid Citrus sinensis Genome and Original Citrus clementine Genome and Provides New Insights into Non-TIR NBS Genes
Source: PLoS One. 2015 Mar 26;10(3):e0121893. doi: 10.1371/journal.pone.0121893 (PMC4374887; doi:10.1371/journal.pone.0121893)
Supplement: S3 Table — (XLSX) [file pone.0121893.s014.xlsx]

## Sheet: LRR
Table S3. LRR domain distribution of citrus NBS gene
Gene	Group	LRR#	LRR_1	LRR_3	LRR_4	LRR_6	LRR_7	LRR_8
cc_Ciclev10003121m_cc_2	CC1	1			1
cc_Cs1g07180.1_cc_19	CC1	2					2
cc_Cs3g12810.1_cc_56	CC1	1						1
cc_Cs3g15200.1_cc_62	CC1	1			1
cc_Cs3g15220.1_cc_63	CC1	1			1
cc_Cs5g26170.1_cc_64	CC1	1						1
cc_Cs6g02130.1_cc_67	CC1	1			1
cc_orange1.1g047163m_cc_134	CC1	1			1
cc_orange1.1t03137.1_cc_146	CC1	1			1
cc_PAC_20785454	CC1	1						1
cc_PAC_20785475	CC1	1			1
cc_PAC_20785516	CC1	1	1
cc_PAC_20786071	CC1	1			1
cc_PAC_20786767	CC1	1	1
cc_PAC_20786937	CC1	1						1
cc_PAC_20787622	CC1	1	1
cc_PAC_20787804	CC1	1			1
cc_PAC_20787871	CC1	1						1
cc_PAC_20788413	CC1	1						1
cc_PAC_20788460	CC1	1			1
cc_PAC_20788493	CC1	1						1
cc_PAC_20788609	CC1	1						1
cc_PAC_20789147	CC1	1						1
cc_PAC_20789267	CC1	1			1
cc_PAC_20789277	CC1	1						1
cc_PAC_20792747	CC1	1						1
cc_PAC_20793640	CC1	2						2
cc_PAC_20793952	CC1	2						2
cc_PAC_20793995	CC1	2	1					1
cc_PAC_20794482	CC1	1					1
cc_PAC_20794719	CC1	2						2
cc_PAC_20796583	CC1	1			1
cc_PAC_20797980	CC1	1						1
cc_PAC_20798378	CC1	1			1
cc_PAC_20799548	CC1	1						1
cc_PAC_20799565	CC1	1						1
cc_PAC_20799641	CC1	1						1
cc_PAC_20799674	CC1	1						1
cc_PAC_20799675	CC1	1						1
cc_PAC_20799757	CC1	1						1
cc_PAC_20799760	CC1	1						1
cc_PAC_20799768	CC1	1	1
cc_PAC_20799863	CC1	1						1
cc_PAC_20799963	CC1	1						1
cc_PAC_20800033	CC1	1						1
cc_PAC_20800054	CC1	1						1
cc_PAC_20800119	CC1	1						1
cc_PAC_20800129	CC1	1						1
cc_PAC_20800156	CC1	1						1
cc_PAC_20800187	CC1	1						1
cc_PAC_20800263	CC1	1						1
cc_PAC_20800321	CC1	2	1					1
cc_PAC_20800357	CC1	1						1
cc_PAC_20800374	CC1	1						1
cc_PAC_20800484	CC1	1						1
cc_PAC_20800569	CC1	1						1
cc_PAC_20800703	CC1	2	2
cc_PAC_20800869	CC1	1						1
cc_PAC_20800907	CC1	1						1
cc_PAC_20801002	CC1	1						1
cc_PAC_20801146	CC1	1						1
cc_PAC_20801190	CC1	1						1
cc_PAC_20801288	CC1	1						1
cc_PAC_20801410	CC1	1						1
cc_PAC_20801600	CC1	1						1
cc_PAC_20801660	CC1	1						1
cc_PAC_20801782	CC1	1						1
cc_PAC_20801841	CC1	1						1
cc_PAC_20801970	CC1	1						1
cc_PAC_20801976	CC1	2					1	1
cc_PAC_20802213	CC1	1						1
cc_PAC_20802217	CC1	1						1
cc_PAC_20802276	CC1	1						1
cc_PAC_20806640	CC1	1						1
cc_PAC_20810418	CC1	1						1
cc_PAC_20810732	CC1	1						1
cc_PAC_20811554	CC1	1						1
cc_PAC_20811977	CC1	2	1					1
cc_PAC_20812056	CC1	1						1
cc_PAC_20812573	CC1	1						1
cc_PAC_20814924	CC1	1						1
cc_PAC_20815288	CC1	2						2
cc_PAC_20815783	CC1	1						1
cc_PAC_20817794	CC1	1						1
csc_clementine0.9_csc_10	CC1	1						1
csc_clementine0.9_csc_11	CC1	1						1
csc_clementine0.9_csc_13	CC1	1						1
csc_clementine0.9_csc_26	CC1	1						1
csc_clementine0.9_csc_43	CC1	1						1
csc_clementine0.9_csc_5	CC1	2						2
csc_clementine0.9_csc_9	CC1	1						1
csc_Cs1g06720.1	CC1	2						2
csc_Cs1g07160.1	CC1	1	1
csc_Cs1g10450.1	CC1	1						1
csc_Cs1g10460.1	CC1	2	1					1
csc_Cs1g10470.1	CC1	1						1
csc_Cs1g10970.3	CC1	1						1
csc_Cs1g10990.1	CC1	1						1
csc_Cs1g10990.1_csc_63	CC1	1						1
csc_Cs1g11040.1	CC1	1						1
csc_Cs1g11320.1	CC1	1						1
csc_Cs1g11390.1	CC1	1						1
csc_Cs1g11410.1	CC1	1						1
csc_Cs1g11430.1	CC1	1						1
csc_Cs1g12050.1	CC1	1					1
csc_Cs1g12210.1	CC1	1			1
csc_Cs1g12920.1	CC1	1						1
csc_Cs1g13010.1	CC1	1						1
csc_Cs1g13030.1	CC1	1						1
csc_Cs1g13030.1_csc_66	CC1	1						1
csc_Cs1g13070.1	CC1	1						1
csc_Cs1g13100.1	CC1	1						1
csc_Cs1g13270.1	CC1	1						1
csc_Cs1g13380.1	CC1	1						1
csc_Cs1g13410.1	CC1	1	1
csc_Cs1g13480.1	CC1	1			1
csc_Cs1g14030.1	CC1	2	2
csc_Cs1g14090.1_csc_68	CC1	1						1
csc_Cs1g14090.3	CC1	1						1
csc_Cs1g14110.1	CC1	1	1
csc_Cs2g18470.1	CC1	4						4
csc_Cs2g18480.1	CC1	2						2
csc_Cs3g04910.1	CC1	1			1
csc_Cs3g04930.2	CC1	1			1
csc_Cs3g05280.1	CC1	1						1
csc_Cs3g08040.1	CC1	1			1
csc_Cs3g08140.1	CC1	1			1
csc_Cs3g11010.1	CC1	1	1
csc_Cs3g12810.1	CC1	1						1
csc_Cs3g13160.2	CC1	1			1
csc_Cs3g13210.3	CC1	1	1
csc_Cs3g15200.1	CC1	1			1
csc_Cs3g15220.1	CC1	1			1
csc_Cs3g24020.1	CC1	1	1
csc_Cs4g10810.1	CC1	2						2
csc_Cs4g10860.1	CC1	2	1					1
csc_Cs4g11300.1	CC1	1						1
csc_Cs4g13040.1	CC1	1						1
csc_Cs5g21980.1	CC1	1						1
csc_Cs5g22000.1	CC1	1						1
csc_Cs5g22030.4	CC1	1						1
csc_Cs5g26170.1	CC1	1						1
csc_Cs5g26190.1	CC1	1						1
csc_Cs5g28645.2	CC1	1						1
csc_Cs6g02100.2	CC1	1						1
csc_Cs6g02120.1	CC1	1			1
csc_Cs7g14510.1	CC1	2	2
csc_Cs8g09080.1	CC1	1			1
csc_Cs8g09140.1	CC1	1			1
csc_orange1.1g004021m_csc_86	CC1	1						1
csc_orange1.1g036714m_csc_97	CC1	1						1
csc_orange1.1g038398m_csc_103	CC1	1						1
csc_orange1.1t01362.1	CC1	1						1
csc_orange1.1t01365.1	CC1	1						1
csc_orange1.1t01435.1	CC1	1						1
csc_orange1.1t02845.1	CC1	1						1
csc_orange1.1t03126.1	CC1	1			1
csc_orange1.1t03707.1	CC1	1			1
csc_orange1.1t04078.1	CC1	2				2
csu_Cs1g07180.1_csu_10	CC1	2					2
csu_Cs1g07240.1_csu_11	CC1	1						1
csu_PAC_18091547	CC1	1	1
csu_PAC_18096011	CC1	1			1
csu_PAC_18096015	CC1	1			1
csu_PAC_18096063	CC1	1						1
csu_PAC_18097637	CC1	1						1
csu_PAC_18097654	CC1	1						1
csu_PAC_18097657	CC1	1						1
csu_PAC_18097659	CC1	1						1
csu_PAC_18097681	CC1	1						1
csu_PAC_18097695	CC1	1						1
csu_PAC_18098041	CC1	1	1
csu_PAC_18103057	CC1	1						1
csu_PAC_18103212	CC1	1						1
csu_PAC_18103214	CC1	1						1
csu_PAC_18103831	CC1	1	1
csu_PAC_18104547	CC1	1						1
csu_PAC_18105550	CC1	1						1
csu_PAC_18108659	CC1	2	1					1
csu_PAC_18108666	CC1	2						2
csu_PAC_18110195	CC1	1						1
csu_PAC_18111830	CC1	1						1
csu_PAC_18111898	CC1	1			1
csu_PAC_18113377	CC1	1						1
csu_PAC_18113412	CC1	1						1
csu_PAC_18113661	CC1	1			1
csu_PAC_18113706	CC1	1	1
csu_PAC_18115065	CC1	1						1
csu_PAC_18115091	CC1	1						1
csu_PAC_18115092	CC1	1						1
csu_PAC_18115094	CC1	1						1
csu_PAC_18115119	CC1	1						1
csu_PAC_18115479	CC1	1						1
csu_PAC_18116030	CC1	1						1
csu_PAC_18116732	CC1	1						1
csu_PAC_18116737	CC1	1						1
csu_PAC_18117113	CC1	1						1
csu_PAC_18119357	CC1	1						1
csu_PAC_18119857	CC1	2	2
csu_PAC_18122204	CC1	1						1
csu_PAC_18122680	CC1	1						1
csu_PAC_18124413	CC1	1						1
csu_PAC_18124435	CC1	1						1
csu_PAC_18124489	CC1	1						1
csu_PAC_18124505	CC1	1						1
csu_PAC_18127960	CC1	1						1
csu_PAC_18128260	CC1	1						1
csu_PAC_18128264	CC1	2	1					1
csu_PAC_18128872	CC1	2						2
csu_PAC_18133381	CC1	1						1
csu_PAC_18134409	CC1	2	1					1
csu_PAC_18134431	CC1	1						1
cc_Cs1g01180.1_cc_13	CC2	1						1
cc_Cs1g16990.1_cc_27	CC2	1	1
cc_Cs1g17000.1_cc_28	CC2	1	1
cc_Cs1g18380.1_cc_31	CC2	2	2
cc_Cs1g18610.1_cc_32	CC2	2	2
cc_Cs3g03540.1_cc_35	CC2	1	1
cc_Cs3g03540.1_cc_36	CC2	2	1				1
cc_Cs3g03540.1_cc_37	CC2	3	1				2
cc_Cs3g03540.1_cc_38	CC2	1	1
cc_Cs3g13710.1_cc_58	CC2	1	1
cc_orange1.1g000660m_cc_74	CC2	1					1
cc_orange1.1g000660m_cc_76	CC2	1	1
cc_orange1.1g002071m_cc_80	CC2	2	2
cc_orange1.1g002265m_cc_82	CC2	1	1
cc_orange1.1t01898.1_cc_141	CC2	2	1				1
cc_orange1.1t01926.1_cc_143	CC2	3	3
cc_orange1.1t03640.1_cc_149	CC2	1	1
cc_orange1.1t03732.1_cc_153	CC2	1	1
cc_orange1.1t03732.1_cc_154	CC2	2	2
cc_orange1.1t03732.1_cc_158	CC2	1	1
cc_orange1.1t03732.1_cc_159	CC2	1	1
cc_orange1.1t03734.1_cc_160	CC2	2	2
cc_orange1.1t03874.1_cc_162	CC2	1					1
cc_orange1.1t03874.1_cc_163	CC2	2	2
cc_orange1.1t03874.1_cc_164	CC2	1					1
cc_orange1.1t03874.1_cc_165	CC2	1	1
cc_orange1.1t03874.1_cc_166	CC2	1	1
cc_orange1.1t03874.1_cc_168	CC2	2	2
cc_orange1.1t03874.1_cc_170	CC2	1					1
cc_orange1.1t03874.1_cc_171	CC2	2	2
cc_orange1.1t03874.1_cc_172	CC2	1	1
cc_orange1.1t03874.1_cc_173	CC2	1					1
cc_orange1.1t03874.1_cc_175	CC2	1	1
cc_orange1.1t03879.1_cc_177	CC2	3	2				1
cc_PAC_20788086	CC2	2	1				1
cc_PAC_20789492	CC2	2	2
cc_PAC_20789725	CC2	1	1
cc_PAC_20790057	CC2	1			1
cc_PAC_20790303	CC2	1	1
cc_PAC_20792539	CC2	1			1
cc_PAC_20795881	CC2	2	1		1
cc_PAC_20796205	CC2	2	1		1
cc_PAC_20796217	CC2	2	2
cc_PAC_20797957	CC2	1			1
cc_PAC_20799505	CC2	1	1
cc_PAC_20800344	CC2	1	1
cc_PAC_20802397	CC2	1						1
cc_PAC_20802693	CC2	3	1				1	1
cc_PAC_20806592	CC2	1	1
cc_PAC_20808565	CC2	1						1
cc_PAC_20808815	CC2	2	1				1
cc_PAC_20811240	CC2	1	1
cc_PAC_20812381	CC2	1	1
cc_PAC_20817766	CC2	1			1
cc_PAC_20818998	CC2	1			1
csc_clementine0.9_csc_1	CC2	1	1
csc_clementine0.9_csc_12	CC2	1						1
csc_clementine0.9_csc_33	CC2	1	1
csc_clementine0.9_csc_34	CC2	1	1
csc_clementine0.9_csc_7	CC2	1	1
csc_Cs1g08080.2	CC2	2	1		1
csc_Cs1g17000.1	CC2	1	1
csc_Cs1g18610.1	CC2	2	2
csc_Cs1g24520.1	CC2	1	1
csc_Cs2g26400.1	CC2	1	1
csc_Cs3g01180.1	CC2	2	2
csc_Cs3g01540.1	CC2	2	1				1
csc_Cs3g02960.1	CC2	3	3
csc_Cs3g03020.1	CC2	1	1
csc_Cs3g03540.1	CC2	1	1
csc_Cs3g03570.1	CC2	1	1
csc_Cs3g04020.1	CC2	1	1
csc_Cs3g13710.1	CC2	1	1
csc_Cs3g16680.1	CC2	2	1					1
csc_Cs4g07730.2	CC2	1	1
csc_Cs5g20470.1	CC2	1						1
csc_Cs5g20500.1	CC2	1						1
csc_Cs5g20580.1	CC2	1	1
csc_Cs5g21975.1	CC2	2					1	1
csc_Cs5g28770.1	CC2	2	1					1
csc_Cs6g14690.1	CC2	1			1
csc_Cs7g02220.1	CC2	3	1				1	1
csc_Cs7g16030.2	CC2	1						1
csc_Cs9g13200.1	CC2	1	1
csc_Cs9g13250.1	CC2	2	1		1
csc_Cs9g13290.1	CC2	1	1
csc_Cs9g13300.1	CC2	1						1
csc_Cs9g13310.1	CC2	1	1
csc_Cs9g13350.1	CC2	1	1
csc_orange1.1g001281m_csc_82	CC2	1					1
csc_orange1.1g002750m_csc_84	CC2	1			1
csc_orange1.1g037574m_csc_101	CC2	1	1
csc_orange1.1g042863m_csc_122	CC2	1			1
csc_orange1.1t01926.1	CC2	3	3
csc_orange1.1t02478.1	CC2	1	1
csc_orange1.1t02481.1	CC2	1					1
csc_orange1.1t02495.1	CC2	1	1
csc_orange1.1t03648.1	CC2	1	1
csc_orange1.1t03732.1	CC2	1	1
csc_orange1.1t03734.1	CC2	1	1
csc_orange1.1t03874.1	CC2	1	1
csu_Ciclev10023525m_csu_4	CC2	2	1				1
csu_Cs5g21040.1_csu_16	CC2	1	1
csu_PAC_18098638	CC2	1	1
csu_PAC_18100379	CC2	1					1
csu_PAC_18100952	CC2	2	1		1
csu_PAC_18101360	CC2	1	1
csu_PAC_18102940	CC2	1	1
csu_PAC_18103079	CC2	1						1
csu_PAC_18103200	CC2	1	1
csu_PAC_18103672	CC2	2	2
csu_PAC_18103957	CC2	1					1
csu_PAC_18104567	CC2	1						1
csu_PAC_18108555	CC2	1			1
csu_PAC_18110658	CC2	2	2
csu_PAC_18110905	CC2	1						1
csu_PAC_18116027	CC2	2	1		1
csu_PAC_18116825	CC2	3	3
csu_PAC_18118131	CC2	1			1
csu_PAC_18119374	CC2	1					1
csu_PAC_18120915	CC2	3	1				1	1
csu_PAC_18123113	CC2	2	2
csu_PAC_18123291	CC2	1			1
csu_PAC_18123812	CC2	1	1
csu_PAC_18124147	CC2	1			1
csu_PAC_18125888	CC2	1	1
csu_PAC_18128568	CC2	1	1
csu_PAC_18128569	CC2	1	1
csu_PAC_18128683	CC2	1	1
csu_PAC_18129815	CC2	1			1
cc_PAC_20787552	TIR	2	2
cc_PAC_20788826	TIR	2	2
cc_PAC_20792453	TIR	7	3	1	2			1
cc_PAC_20799290	TIR	2		1				1
cc_PAC_20799291	TIR	1	1
cc_PAC_20799317	TIR	1		1
cc_PAC_20800811	TIR	2	1					1
cc_PAC_20804205	TIR	3	2					1
cc_PAC_20805871	TIR	1		1
cc_PAC_20805913	TIR	4	3	1
cc_PAC_20805924	TIR	2	2
cc_PAC_20806012	TIR	2	1		1
cc_PAC_20806078	TIR	2	2
cc_PAC_20806138	TIR	1	1
cc_PAC_20806170	TIR	3	1	1				1
cc_PAC_20806356	TIR	2		1	1
cc_PAC_20806623	TIR	4	3		1
cc_PAC_20806651	TIR	2	2
cc_PAC_20806834	TIR	3	2		1
cc_PAC_20806974	TIR	3	1				1	1
cc_PAC_20807123	TIR	4	3				1
cc_PAC_20807272	TIR	1	1
cc_PAC_20807352	TIR	2		1	1
cc_PAC_20807391	TIR	1	1
cc_PAC_20807435	TIR	3	1				1	1
cc_PAC_20807528	TIR	5	2	1			2
cc_PAC_20807853	TIR	2	2
cc_PAC_20807860	TIR	3		1				2
cc_PAC_20807997	TIR	2		1	1
cc_PAC_20808083	TIR	1			1
cc_PAC_20808095	TIR	1	1
cc_PAC_20808119	TIR	2		1				1
cc_PAC_20808147	TIR	2	2
cc_PAC_20808149	TIR	2		1	1
cc_PAC_20808286	TIR	1	1
cc_PAC_20808435	TIR	2	1		1
cc_PAC_20808473	TIR	2	2
cc_PAC_20808671	TIR	1		1
cc_PAC_20808691	TIR	2	1	1
cc_PAC_20808730	TIR	2	2
cc_PAC_20808778	TIR	2	1		1
cc_PAC_20808885	TIR	2	2
cc_PAC_20808980	TIR	3	2		1
cc_PAC_20808983	TIR	1	1
cc_PAC_20809083	TIR	1			1
cc_PAC_20809263	TIR	3		1			1	1
cc_PAC_20809351	TIR	2	2
cc_PAC_20809403	TIR	2					1	1
cc_PAC_20809574	TIR	1						1
cc_PAC_20809655	TIR	1	1
cc_PAC_20809729	TIR	5	3	1	1
cc_PAC_20809792	TIR	3	2		1
cc_PAC_20809865	TIR	1	1
cc_PAC_20809870	TIR	4	3				1
cc_PAC_20809952	TIR	3	3
cc_PAC_20810027	TIR	2	1	1
cc_PAC_20810300	TIR	2	2
cc_PAC_20810333	TIR	3	3
cc_PAC_20810439	TIR	2		1				1
cc_PAC_20810507	TIR	3	3
cc_PAC_20810599	TIR	2	2
cc_PAC_20810609	TIR	3	3
cc_PAC_20810647	TIR	2	1					1
cc_PAC_20810721	TIR	2	1					1
cc_PAC_20810744	TIR	1	1
cc_PAC_20811085	TIR	4	3	1
cc_PAC_20811098	TIR	9	1	1			7
cc_PAC_20811134	TIR	2	2
cc_PAC_20811140	TIR	3	3
cc_PAC_20811169	TIR	1			1
cc_PAC_20811226	TIR	2	2
cc_PAC_20811273	TIR	2	2
cc_PAC_20811287	TIR	3	3
cc_PAC_20811288	TIR	2	1		1
cc_PAC_20811580	TIR	1			1
cc_PAC_20811588	TIR	1	1
cc_PAC_20811651	TIR	3	2	1
cc_PAC_20811723	TIR	2	2
cc_PAC_20811920	TIR	3	1	1				1
cc_PAC_20811983	TIR	2	1		1
cc_PAC_20812092	TIR	3	1	1				1
cc_PAC_20812119	TIR	2		1				1
cc_PAC_20819272	TIR	3	1	1				1
csc_clementine0.9_csc_41	TIR	1		1
csc_Cs1g18940.1	TIR	3	1	1				1
csc_Cs1g18970.1	TIR	1						1
csc_Cs1g19000.1	TIR	2	1					1
csc_Cs1g22350.1	TIR	3	2		1
csc_Cs2g30960.1	TIR	2	1	1
csc_Cs2g30970.1	TIR	4	2	1				1
csc_Cs3g05700.1	TIR	4	4
csc_Cs3g05740.3	TIR	2	2
csc_Cs3g05770.1	TIR	2	2
csc_Cs5g11840.1	TIR	3	1	1				1
csc_Cs5g17870.1	TIR	1			1
csc_Cs5g18280.1	TIR	1	1
csc_Cs5g18450.1	TIR	4	3					1
csc_Cs5g18480.1	TIR	2		1				1
csc_Cs5g19220.1	TIR	3		1			2
csc_Cs5g19230.1	TIR	3		1				2
csc_Cs5g19240.2	TIR	2		1				1
csc_Cs5g19310.1	TIR	1			1
csc_Cs5g19430.1	TIR	2	2
csc_Cs5g19440.1	TIR	4	3				1
csc_Cs5g19450.1	TIR	3	2					1
csc_Cs5g19470.1	TIR	4	4
csc_Cs5g19850.1	TIR	1		1
csc_Cs5g19880.1	TIR	3					2	1
csc_Cs5g19890.2	TIR	2					1	1
csc_Cs5g19920.1	TIR	2	1		1
csc_Cs5g19930.1	TIR	1	1
csc_Cs5g19950.1	TIR	4	3				1
csc_Cs5g20260.1	TIR	3	2				1
csc_Cs5g20270.1	TIR	2	2
csc_Cs5g20360.1	TIR	2	2
csc_Cs5g22370.1	TIR	5	2	1	1		1
csc_Cs5g22380.1	TIR	5	2	1	1		1
csc_Cs5g22420.1	TIR	1			1
csc_Cs5g22440.1	TIR	2	1	1
csc_Cs5g22460.1	TIR	3	1	1				1
csc_Cs5g24260.1	TIR	1			1
csc_Cs7g04730.1	TIR	3	3
csc_Cs7g26730.1	TIR	3	2				1
csc_Cs7g26750.2	TIR	3	2				1
csc_orange1.1g001326m_csc_83	TIR	3	1	1			1
csc_orange1.1g044579m_csc_130	TIR	4		1	1		1	1
csc_orange1.1g048831m_csc_141	TIR	5	2				2	1
csc_orange1.1t00678.1	TIR	3	2					1
csc_orange1.1t00681.1	TIR	4	1	1				2
csc_orange1.1t00706.1	TIR	7	3	1	2			1
csc_orange1.1t01794.1	TIR	2	2
csc_orange1.1t01802.1	TIR	3	3
csc_orange1.1t01805.1	TIR	2	2
csc_orange1.1t01812.1	TIR	1						1
csc_orange1.1t01815.1	TIR	3	1	1				1
csc_orange1.1t01822.1	TIR	2		1				1
csc_orange1.1t01823.1	TIR	2		1				1
csc_orange1.1t01829.4	TIR	4	3	1
csc_orange1.1t01831.1	TIR	2	2
csc_orange1.1t01834.1	TIR	2	2
csc_orange1.1t01837.1	TIR	2	2
csc_orange1.1t01840.1	TIR	3	3
csc_orange1.1t01844.2	TIR	3	2					1
csc_orange1.1t02140.1	TIR	3	1	1				1
csc_orange1.1t02169.2	TIR	3	1		1			1
csc_orange1.1t02171.1	TIR	2		1	1
csc_orange1.1t02179.1	TIR	3	1	1	1
csc_orange1.1t02189.1	TIR	2		1	1
csc_orange1.1t03509.1	TIR	5	2	1	1		1
csc_orange1.1t03510.1	TIR	2		1	1
csc_orange1.1t03516.1	TIR	1			1
csc_orange1.1t03523.1	TIR	5	2	1	1		1
csc_orange1.1t03694.1	TIR	2	1		1
csc_orange1.1t04289.1	TIR	2	2
csc_orange1.1t04301.1	TIR	2	2
csc_orange1.1t04445.1	TIR	4	2				2
csc_orange1.1t04562.1	TIR	5	4	1
csc_orange1.1t04568.1	TIR	3	3
csc_orange1.1t04573.1	TIR	3	3
csc_orange1.1t04706.1	TIR	3	3
csc_orange1.1t04913.1	TIR	3	3
csu_PAC_18091012	TIR	5	3		1			1
csu_PAC_18094102	TIR	2	1					1
csu_PAC_18094274	TIR	1			1
csu_PAC_18098183	TIR	2	2
csu_PAC_18098299	TIR	1	1
csu_PAC_18100100	TIR	2	2
csu_PAC_18102779	TIR	3	3
csu_PAC_18102943	TIR	2	1		1
csu_PAC_18106522	TIR	1	1
csu_PAC_18109890	TIR	2	2
csu_PAC_18110305	TIR	3	3
csu_PAC_18110863	TIR	4	1	1	1		1
csu_PAC_18110870	TIR	1			1
csu_PAC_18111172	TIR	3	2					1
csu_PAC_18115245	TIR	3		1			2
csu_PAC_18117371	TIR	3	1		1		1
csu_PAC_18119129	TIR	1		1
csu_PAC_18120990	TIR	4	3	1
csu_PAC_18120995	TIR	2	1					1
csu_PAC_18121390	TIR	3	1	1			1
csu_PAC_18121398	TIR	2		1				1
csu_PAC_18122107	TIR	1			1
csu_PAC_18122587	TIR	3	1	1				1
csu_PAC_18123808	TIR	1		1
csu_PAC_18124214	TIR	2	2
csu_PAC_18124503	TIR	1						1
csu_PAC_18126981	TIR	2	2
csu_PAC_18127084	TIR	2	1		1
csu_PAC_18128081	TIR	3	2	1
csu_PAC_18129062	TIR	3	2				1
csu_PAC_18129066	TIR	1			1
csu_PAC_18129068	TIR	2	2
csu_PAC_18129446	TIR	3	1		1			1
csu_PAC_18131348	TIR	3	2		1
csu_PAC_18133600	TIR	3	1	1				1
csu_PAC_18134023	TIR	2	2
csu_PAC_18134289	TIR	1						1
csu_PAC_18137824	TIR	1			1
