# Supplementary material for: Genome-Wide Comparative Analysis Reveals Similar Types of NBS Genes in Hybrid Citrus sinensis Genome and Original Citrus clementine Genome and Provides New Insights into Non-TIR NBS Genes
Source: PLoS One. 2015 Mar 26;10(3):e0121893. doi: 10.1371/journal.pone.0121893 (PMC4374887; doi:10.1371/journal.pone.0121893)
Supplement: S4 Table — (XLSX) [file pone.0121893.s015.xlsx]

## Sheet: Sheet1
Table S4. Positive selection sites distribution
Clade	Group	GeneNum	N-term	NBS	C-term	Total
Clade_1903	CC1	3				0
Clade_1899	CC1	2				0
Clade_1841	CC1	16		1	1	2
Clade_1892	CC1	3				0
Clade_2007	CC1	2	30		18	48
Clade_1376	CC1	3				0
Clade_1752	CC1	24		1		1
Clade_1392	CC1	2				0
Clade_1469	CC1	2	8		2	10
Clade_1911	CC1	44		12	1	13
Clade_1873	CC1	9		1	11	12
Clade_1702	CC1	13		3	3	6
Clade_1453	CC1	3	2		1	3
Clade_2011	CC1	3				0
Clade_1742	CC1	3				0
Clade_2133	CC1	66			1	1
Clade_1697	CC1	3	1			1
Clade_2000	CC1	4			1	1
Clade_1747	CC1	3				0
Clade_1481	CC1	3				0
Clade_1406	CC1	2				0
Clade_1400	CC1	3				0
Clade_1735	CC1	2				0
Clade_1473	CC1	3				0
Clade_2020	CC1	58		1	1	2
Clade_1730	CC1	2				0
Clade_1381	CC1	6				0
Clade_1799	CC1	6				0
Clade_1908	CC1	2				0
Clade_1458	CC1	5	5	7		12
Clade_1811	CC1	9	8	7	19	34
Clade_1487	CC1	19				0
Clade_1525	CC1	4				0
Clade_1532	CC1	83				0
Clade_1438	CC1	8			6	6
Clade_1828	CC1	8				0
Clade_1409	CC1	14		3	7	10
Clade_1738	CC1	2			14	14
Clade_2016	CC1	2		1	58	59
Clade_1296	CC2	3				0
Clade_1080	CC2	2		1		1
Clade_1326	CC2	8				0
Clade_1254	CC2	4				0
Clade_1371	CC2	2				0
Clade_1270	CC2	3			1	1
Clade_1066	CC2	7				0
Clade_1122	CC2	28			11	11
Clade_635	CC2	26		3	3	6
Clade_1175	CC2	21		2		2
Clade_867	CC2	90		4	1	5
Clade_1044	CC2	3				0
Clade_1265	CC2	3		1		1
Clade_1051	CC2	3				0
Clade_1240	CC2	3		1		1
Clade_710	CC2	3	14			14
Clade_842	CC2	3				0
Clade_1057	CC2	5	1	2	14	17
Clade_846	CC2	2				0
Clade_1217	CC2	2	6	3		9
Clade_1227	CC2	6			15	15
Clade_1086	CC2	18	1	3	9	13
Clade_1287	CC2	5			1	1
Clade_690	CC2	3				0
Clade_1342	CC2	3		3		3
Clade_1260	CC2	3		46	3	49
Clade_723	CC2	11			10	10
Clade_850	CC2	3			4	4
Clade_744	CC2	49		1	2	3
Clade_704	CC2	3	1		19	20
Clade_718	CC2	3				0
Clade_838	CC2	2				0
Clade_1220	CC2	3		1		1
Clade_696	CC2	3				0
Clade_1301	CC2	3				0
Clade_1305	CC2	11				0
Clade_1347	CC2	9				0
Clade_856	CC2	6			1	1
Clade_685	CC2	3				0
Clade_1368	CC2	2	3	2	1	6
Clade_1245	CC2	3				0
Clade_1282	CC2	3				0
Clade_1275	CC2	3	1			1
Clade_467	TIR	18		6		6
Clade_463	TIR	2	2	1		3
Clade_516	TIR	7		3	15	18
Clade_350	TIR	3			5	5
Clade_455	TIR	6			1	1
Clade_205	TIR	73				0
Clade_122	TIR	3	1		1	2
Clade_394	TIR	5	1	1		2
Clade_601	TIR	2				0
Clade_604	TIR	10				0
Clade_535	TIR	2			3	3
Clade_435	TIR	3	1			1
Clade_172	TIR	7		10		10
Clade_440	TIR	8				0
Clade_356	TIR	18				0
Clade_190	TIR	5			2	2
Clade_502	TIR	5				0
Clade_108	TIR	5	3	2	5	10
Clade_185	TIR	3				0
Clade_403	TIR	5				0
Clade_575	TIR	13			1	1
Clade_421	TIR	5				0
Clade_623	TIR	2			2	2
Clade_414	TIR	2				0
Clade_199	TIR	2		1	14	15
Clade_431	TIR	2				0
Clade_131	TIR	21		4	1	5
Clade_202	TIR	2				0
Clade_538	TIR	4				0
Clade_511	TIR	3			14	14
Clade_119	TIR	2	8		1	9
Clade_546	TIR	15		1	1	2
