# Supplementary material for: Genome-Wide Comparative Analysis Reveals Similar Types of NBS Genes in Hybrid Citrus sinensis Genome and Original Citrus clementine Genome and Provides New Insights into Non-TIR NBS Genes
Source: PLoS One. 2015 Mar 26;10(3):e0121893. doi: 10.1371/journal.pone.0121893 (PMC4374887; doi:10.1371/journal.pone.0121893)
Supplement: S5 Table — (XLSX) [file pone.0121893.s016.xlsx]

## Sheet: Sheet1
Table S5. The exome coverage of NBS genes from the 3 mandarin and 3 pomelo resequencing genomes
Gene	Clem-1	Clem-2	Clem-3	Pulm-1	pulm-2	pulm-3
Cs1g07180.1	0.900229	0.964449	0.949541	0.662025	0.802261	0.811763
orange1.1g043039m_csc_123	0.830319	0.905336	0.877205	0.851157	0.851678	0.894992
Cs1g18380.2	1	0.955051	1	0.982359	1	1
clementine0.9_csc_31	0.0616526	1	1	0.999744	0.053978	1
Cs1g06720.1	1	1	1	0.989619	1	1
Cs1g07240.1	1	1	1	0.997256	1	1
orange1.1g003401m_csc_85	0.979325	0.999881	0.999406	0.963047	0.97481	0.961621
Cs1g07720.1	0.746197	1	1	0.839332	0.870501	0.65269
Cs1g08330.1	0.965442	0.967947	0.964775	0.845075	0.897162	0.974457
Cs1g09350.1	1	1	1	0.984745	0.99066	1
Cs1g10450.1	0.890226	0.983835	0.979323	0.990226	0.944361	0.940601
clementine0.9_csc_26	0.198413	0.0986772	0.263757	0.251323	0.990212	0.137302
Cs1g10960.1	0.42499	0.479368	0.645199	0.514076	0.667566	0.591978
Cs1g11040.1	0.429726	0.279446	0.621742	0.472286	0.646816	0.518476
Cs1g11050.1	0.898567	0.526646	0.833856	0.697492	0.929019	0.59897
Cs1g11730.1	1	1	1	1	1	1
Cs1g12880.1	0.93337	0.99097	1	0.996306	1	1
Cs1g13030.1	0.898947	1	0.869123	1	0.990175	0.992982
Cs1g13090.1	0.0174701	0.862827	0.861533	0.930443	0.988353	0.990942
Cs1g13470.1	0.992256	1	1	1	1	1
Cs1g14120.1	0.986119	0.985541	0.984095	0.985252	0.974263	0.987854
Cs1g17020.1	0	1	0.0242847	1	1	1
Cs1g18370.1	0.547311	0.547754	0.51145	0.663767	0.652494	0.630215
Cs1g18980.1	0.599501	0.679477	0.561487	0.694848	0.736394	0.241172
Cs1g19000.1	0.984589	0.99198	0.998428	0.923258	0.962887	0.847303
orange1.1g048831m_csc_141	0.76245	0.840139	0.934512	0.899402	0.933516	0.999004
Cs1g01140.1	0.93912	0.970424	0.974842	0.963703	0.964663	0.938928
Cs1g01160.1	1	1	1	0.996799	1	1
Cs1g01180.1	0.997536	1	1	1	0.998357	1
Cs1g01880.1	0.981238	1	1	0.993088	0.998025	0.998025
Cs1g01890.1	0.992995	1	1	0.998249	0.983187	0.971979
Cs1g02140.1	0	1	1	0	0	0.0406852
clementine0.9_csc_15	0.981009	0.986678	0.979875	0.960884	0.973356	0.983277
clementine0.9_csc_51	0.975956	0.968033	0.961749	0.932514	0.945902	1
Cs1g05730.1	1	1	1	1	1	1
Cs1g07160.1	0.949651	0.961352	0.964543	0.824843	0.888548	0.856164
clementine0.9_csc_57	0.959655	0.996383	1	0.79271	0.679188	0.665832
Cs1g07220.1	1	1	1	1	1	0.999763
Cs1g07710.1	0.820378	0.998243	0.998683	0.681159	0.833553	0.722881
orange1.1g045087m_csc_131	0.883674	1	1	0.890476	0.823809	0.837415
clementine0.9_csc_42	0.317148	1	0.998688	0.634733	0.71916	0.657043
Cs1g07780.1	0.863594	0.988241	0.98777	0.855127	0.899342	0.83349
Cs1g07790.1	0.845702	1	1	0.819985	0.901543	0.808964
clementine0.9_csc_39	0.789077	0.991525	0.991525	0.611111	0.543628	0.513183
orange1.1g037759m_csc_102	0.825243	1	1	0.823625	0.925162	0.860437
Cs1g07820.1	1	1	1	1	1	1
Cs1g07850.1	0.91656	1	1	0.807781	0.953417	0.79959
Cs1g07860.1	0.989494	1	1	0.809728	0.882101	0.822568
Cs1g07910.1	0.678253	1	1	0.688948	0.680927	0.633393
Cs1g08080.2	0.981725	1	1	0.997563	0.995614	1
clementine0.9_csc_40	1	0.995201	1	0.968679	1	1
Cs1g09330.1	0.790222	1	1	0.976889	0.994444	1
Cs1g09370.1	0.986212	0.990566	1	0.995646	0.978955	0.975326
clementine0.9_csc_48	1	1	0.983661	0.925453	0.992341	0.929027
orange1.1g038751m_csc_107	0.519949	1	0.861776	0.866152	0.969627	0.967053
Cs1g09470.1	0.820445	1	1	0.957692	0.952227	0.943117
Cs1g10440.1	0.859554	0.963527	0.955362	0.996189	0.692433	0.671747
Cs1g10460.1	0.890607	0.936606	0.939698	0.919211	0.862775	0.866254
Cs1g10470.1	0.946972	0.838298	0.914566	0.946972	0.944681	0.903437
Cs1g10490.1	0.970711	0.97629	1	1	1	1
orange1.1g041519m_csc_116	0.708151	0.521834	0.807496	0.789301	0.978166	0.662664
Cs1g10910.1	0.880327	0.544034	0.883878	0.90554	0.912287	0.871804
orange1.1g036714m_csc_97	0.758216	0.529995	1	0.88289	0.969223	0.947053
Cs1g10970.3	0.716434	0.515594	0.849148	0.746737	0.973236	0.678168
Cs1g10990.1	0.939105	0.647136	0.895326	0.877551	1	0.882489
Cs1g10910.1_csc_62	0.887127	0.981503	0.644394	0.878822	1	0.947527
Cs1g11070.1	0.373367	0.779397	0.50201	0.717085	1	0.68191
Cs1g11080.1	0.607857	0.2102	0.966919	0.474156	1	0.602343
Cs1g11320.1	0.794695	0.808121	1	0.87721	1	0.882449
orange1.1g043855m_csc_128	0.119625	0.0753193	0.992442	0.0492572	0.996091	0.0857441
Cs1g11390.1	0.805307	0.983056	0.946611	0.860614	1	0.83312
Cs1g11410.1	0.911678	0.990904	0.983275	0.94865	1	0.968603
Cs1g11430.1	0.998889	0.987225	1	0.917978	0.963155	1
orange1.1g036236m_csc_95	0.430268	0.96092	0.941379	0.995785	0.995019	0.995785
Cs1g12050.1	0.607052	0.992778	0.512319	0.999575	0.99915	0.999575
orange1.1g036236m_csc_96	0.667432	0.861079	0.710677	0.87103	0.867202	0.867585
Cs1g12130.1	0.657955	0.845025	0.767996	0.94773	0.968363	0.957359
Cs1g12140.1	0.707872	0.975561	0.839727	0.992611	1	1
Cs1g12150.1	0.592483	1	1	1	0.99521	1
Cs1g12170.1	0.57035	1	0.998383	1	1	1
Cs1g12190.1	0.375811	0.994659	0.650134	0.959557	0.985502	0.954979
Cs1g12210.1	0.576675	0.839641	0.7418	0.818895	0.849453	0.844407
clementine0.9_csc_17	0.410144	0.85752	0.700381	0.862504	0.833773	0.859279
orange1.1g038398m_csc_103	0.857866	0.759101	0.978158	1	1	1
Cs1g12910.1	0.859867	0.63267	0.593698	0.962272	0.830017	0.958126
clementine0.9_csc_9	0.899461	0.737283	0.755536	0.788749	0.773489	0.80401
Cs1g12920.1	1	0.997565	0.749217	1	1	1
Cs1g12940.1	0.787008	0.815748	0.757087	0.780315	0.826772	0.725197
clementine0.9_csc_11	0.76562	0.71988	0.684006	0.755456	0.741106	0.768012
Cs1g13050.1_csc_67	0.853288	0.788674	0.694793	0.943748	0.976055	0.985177
Cs1g13030.1_csc_66	0.724148	0.923744	0.803293	0.92721	0.861063	0.929809
Cs1g13010.1	0.919818	0.920953	0.902799	0.977307	0.883888	0.961422
Cs1g13050.1	0.997069	0.862251	0.858734	1	1	1
Cs1g13070.1	1	1	1	1	1	1
Cs1g13100.1	1	1	1	1	1	1
Cs1g13270.1	1	1	1	1	1	1
Cs1g13380.1	1	1	1	1	1	1
Cs1g13390.1	0.999049	1	1	0.991916	0.993818	0.991441
Cs1g13400.1	0.994416	0.975634	0.977157	1	1	1
Cs1g13410.1	0.999087	0.998478	0.989349	0.998174	0.998783	1
Cs1g13420.1	1	1	1	1	1	1
Cs1g13430.1	1	1	1	1	1	1
clementine0.9_csc_13	1	1	1	1	1	1
Cs1g13460.1	0.968832	0.971466	0.971027	0.968832	0.976295	0.964442
Cs1g13480.1	0.979281	0.967553	0.974981	0.982017	0.993354	0.982408
orange1.1g009534m_csc_88	0.626486	0.750899	0.984518	0.984518	0.984518	0.984518
orange1.1g038742m_csc_106	0.71989	0.84489	0.706204	0.957117	0.942518	0.942518
Cs1g14030.1	0.936351	0.849035	0.851103	1	1	1
Cs1g14090.3	0.527714	0.624249	0.58291	0.583372	0.574365	0.58545
Cs1g14110.1	1	0.931818	1	0.977273	1	0.996412
Cs1g14090.1_csc_68	0.834827	0.817862	0.764725	0.754161	0.787772	0.774968
Cs1g14810.1	0.804426	0.366627	0.911483	0.816986	0.678828	1
Cs1g15550.1	0.993295	0.99581	0.997318	0.994972	1	1
Cs1g16990.1	0	1	0.0224395	1	1	1
Cs1g17000.1	0.0319168	0.996055	0.0286893	0.977945	1	1
orange1.1g037574m_csc_101	1	0.988122	1	1	1	1
Cs1g17130.1	0.707581	0.844846	0.752745	0.67074	0.789586	0.735034
Cs1g17140.1	1	1	1	1	1	1
Cs1g17180.1	1	1	1	0.995918	1	1
Cs1g18610.1	1	1	1	1	1	1
Cs1g18940.1	0.64346	0.653059	0.651267	0.627591	0.652419	0.657154
Cs1g18970.1	0.980362	0.95514	0.495957	0.944936	0.974009	0.415865
Cs1g22350.1	0.798825	0.666615	0.938148	0.938302	0.835936	0.997062
Cs1g23070.1	1	0.999026	1	0.971262	1	1
Cs1g24520.1	1	1	1	0.996059	0.99071	1
Cs2g11020.1	0.801461	0.970105	0.783432	0.804884	0.913966	0.986992
Cs2g18470.1	0.896131	0.988374	0.974271	0.901277	0.897084	0.885458
Cs2g26460.1	0.889505	0.985907	0.969565	0.881559	0.886507	0.911844
Cs2g30120.1	0.983294	0.994257	0.99739	0.966849	0.971809	0.993474
Cs2g30960.1	0.57769	0.573076	0.882518	0.882023	0.917779	0.882847
Cs2g11000.1	0.409798	0.98393	0.504147	0.85407	0.946604	0.954121
Cs2g18460.2	0.84144	0.998105	0.999368	0.844599	0.796273	0.773531
Cs2g18480.1	0.948376	1	0.972467	0.952678	0.947731	0.781458
clementine0.9_csc_5	0.896787	1	1	0.947141	0.992481	0.749829
clementine0.9_csc_36	0.908511	1	1	0.705319	0.821277	0.673404
Cs2g26400.1	0.947744	0.996992	0.977256	0.940601	0.93515	0.935338
Cs2g30290.1	1	1	1	1	1	1
orange1.1g002750m_csc_84	0.954844	0.960317	0.960865	0.937055	0.971812	0.972633
Cs2g30580.1	1	1	1	1	1	1
Cs2g30590.1	1	1	1	0.995387	1	1
Cs2g30970.1	0.841366	0.980092	0.997904	0.974225	0.947821	0.982816
Cs3g03980.1	0.999634	1	0.922641	1	0.688735	1
Cs3g05700.1	0.885351	0.922341	0.895473	0.831984	0.869157	0.876886
Cs3g06500.1	0.832464	0.949678	0.946916	0.892912	0.948757	0.72108
Cs3g07940.2	0.857816	0.987824	0.934145	0.801126	0.844462	0.895392
Cs3g01280.1	0.81803	0.974124	0.969115	0.974541	0.974124	0.972454
Cs3g02960.1	0.657866	0.666984	0.661541	0.670114	0.664126	0.664399
Cs3g03540.1	0.998405	0.989066	0.966287	0.950797	0.949203	0.958314
Cs3g03570.1	0.9653	0.998699	0.979614	0.929733	0.96812	0.992409
orange1.1g038430m_csc_104	0.720697	1	0.798192	1	0.523087	0.982241
Cs3g04930.2	1	1	0.992005	0.985209	0.988207	0.996402
Cs3g05510.1	0.760126	1	1	1	1	1
Cs3g05510.1_csc_70	0.934177	1	0.857665	0.82391	0.839944	0.893671
Cs3g05760.1	0.466953	0.829808	0.452412	0.674818	0.800727	0.956048
clementine0.9_csc_18	0.809848	0.824425	0.806608	0.838678	0.837383	0.794947
Cs3g06060.1	0.252358	1	0.525	1	1	0.943396
clementine0.9_csc_21	0.689615	0.802124	0.763572	0.616444	0.59402	0.646341
Cs3g06480.1	0.883227	0.99448	0.81189	0.649823	0.958386	0.49356
Cs3g06640.1	0.88988	0.972213	0.965523	0.834305	0.904117	0.898628
clementine0.9_csc_8	0.80666	0.99174	0.843831	0.837377	0.808209	0.558854
Cs3g08040.1	0.865347	0.96284	0.906155	0.755152	0.784271	0.872238
Cs3g08210.1	1	0.99837	0.987552	0.955691	0.999259	1
Cs5g24270.1_csc_79	0.64823	0.776549	0.859513	0.818584	0.868363	0.64823
Cs3g11050.1	0.621263	0.959189	0.838965	0.893034	0.72641	0.959319
Cs3g11110.1	0.84851	1	0.891556	0.510762	0.653146	0.86755
Cs3g12700.1	0.463815	0.935248	0.923967	0.867565	0.891737	0.923821
Cs3g13160.2	0.984655	1	1	1	1	1
Cs3g13200.1	0.995948	0.995948	0.996415	0.920979	0.968205	0.991739
Cs3g13210.3	0.819114	0.97558	0.9489	0.9489	0.976485	1
Cs3g13430.1	0.995667	1	1	0.979553	0.994584	0.997021
Cs3g13690.1	0.98955	0.98955	0.989014	0.984459	0.975884	0.978296
Cs3g13710.1	0.994423	0.996747	0.996863	0.976763	0.996747	0.996863
Cs3g13740.1	0.985808	0.985808	0.985535	0.961244	0.985535	0.983897
Cs3g15220.1	0.999523	1	0.999642	0.974289	0.991231	0.999582
Cs3g01180.1	1	1	0.792013	1	1	1
clementine0.9_csc_3	0.982034	0.99982	0.990837	1	0.9788	1
Cs3g01320.1	0.889861	0.988694	0.912837	0.946754	0.983589	0.987965
Cs3g01540.1	0.851494	0.998243	0.976494	0.932557	0.928164	0.995387
Cs3g02990.1	0.896552	0.913793	0.915025	0.863301	0.91133	0.91133
clementine0.9_csc_4	0.971367	1	1	0.976626	1	1
Cs3g03020.1	0.985067	0.992707	0.957805	0.979337	0.977079	0.992533
Cs3g02990.1_csc_69	0.980458	0.9799	0.971524	0.907314	0.981016	0.981016
clementine0.9_csc_28	0.884834	0.981076	0.869154	0.971073	0.674507	0.982428
clementine0.9_csc_29	0.856819	1	0.964912	0.988398	0.851726	0.990096
Cs3g04020.1	0.893153	0.963063	0.904505	0.891892	0.847207	0.891532
Cs3g04030.1	0.846815	0.917442	0.751849	0.721308	0.738964	0.938439
Cs3g04910.1	1	1	1	1	1	1
Cs3g05280.1	1	1	1	1	1	1
Cs3g05290.1	0.424034	0.969876	0.84905	0.900458	0.970203	0.890963
orange1.1g045237m_csc_132	1	1	1	0.970438	1	1
Cs3g05520.1	0.830528	1	0.936203	0.817221	0.825832	0.809002
Cs3g05560.1	0.881022	0.998324	0.788018	1	1	1
Cs3g05570.1	0.893667	0.955434	0.849492	0.995309	0.996873	0.999218
Cs3g05740.3	0.802088	0.964089	0.95514	0.783157	0.860486	0.973612
Cs3g05770.1	0.770542	0.925408	0.63535	0.720463	0.816307	0.906365
Cs3g05820.1	1	1	1	1	1	1
Cs3g05830.1	1	1	1	1	1	1
Cs3g05870.1	0.758337	1	0.995292	1	1	1
Cs3g05890.1	0.707918	0.884066	0.605474	0.810753	0.827175	0.830499
Cs3g05900.1	0.933103	1	0.719147	1	1	0.94579
orange1.1g016120m_csc_89	0.651515	0.938935	0.758953	0.987603	0.996327	0.84573
orange1.1g042081m_csc_118	0.787211	0.954099	0.354205	0.935527	0.963651	0.837623
orange1.1g037564m_csc_99	0.579365	0.915873	0.23254	0.956349	0.966667	0.769048
Cs3g05940.1	0.924832	1	0.914735	1	1	0.964847
Cs3g05950.1	0.593117	1	0.77834	1	1	0.742915
orange1.1g042081m_csc_119	0.425607	1	0.44106	0.972185	0.986755	0.950993
clementine0.9_csc_20	0.684537	0.80671	0.725018	0.791028	0.788476	0.719912
orange1.1g037564m_csc_100	0.271208	1	0.383033	1	1	1
clementine0.9_csc_22	0.580514	1	0.713659	0.994048	0.994048	0.70802
Cs3g05520.1_csc_71	0.906397	0.990584	0.663251	0.977569	0.989753	0.65882
Cs3g05870.1_csc_72	0.846495	0.949848	0.896924	0.957606	0.90496	0.85176
Cs3g06010.1	0.341711	0.898396	0.445989	0.729947	0.751337	0.190909
Cs3g05870.1_csc_73	0.768386	0.978304	0.791209	0.871513	0.967033	0.941955
clementine0.9_csc_14	0.79148	0.896114	0.861734	0.780269	0.808171	0.784255
clementine0.9_csc_45	0.654887	0.958034	0.829928	0.652678	0.957482	0.49365
Cs3g06490.1	0.949229	0.998024	0.605097	0.926511	0.994864	0.478072
orange1.1t04654.1_csc_154	0.996528	1	1	1	1	0.708829
Cs3g06590.1	0.731671	0.765282	0.747368	0.694552	0.749584	0.728717
Cs3g06600.1	0.824264	0.947183	0.87532	0.641645	0.769686	0.5629
Cs3g06650.1	0.943898	0.998843	0.993252	0.903798	0.969154	0.992674
Cs3g07960.1	0.878082	0.97715	0.865604	0.690469	0.691371	0.792243
Cs3g07970.1	0.763127	0.987689	0.720409	0.872886	0.54865	0.98146
Cs3g08000.1	0.855047	0.998356	0.886921	0.753605	0.699216	0.79699
clementine0.9_csc_38	1	1	1	1	0.830943	1
Cs3g08110.1	0.933182	0.920272	0.856575	0.845652	0.829763	0.928359
Cs3g08140.1	0.821582	0.896045	0.814463	0.675932	0.706215	0.879774
Cs3g08250.1	0.659601	0.974217	0.554413	0.95049	0.932774	0.466941
Cs3g11010.1	0.82089	0.947775	0.892687	0.830915	0.887531	0.888677
Cs3g11030.1	0.419434	0.941104	0.945178	0.782689	0.922583	0.904186
orange1.1g043056m_csc_124	0.844569	0.989888	0.970786	0.909363	0.900374	0.916479
Cs3g11080.1	0.8824	0.952485	0.871907	0.788359	0.725797	0.862403
Cs3g11120.1	0.762044	0.983942	0.864963	0.884672	0.857664	0.781022
Cs3g11130.1	0.517742	0.982258	0.680645	0.687097	0.567742	0.432258
Cs3g11140.1	0.823685	0.96761	0.926865	0.875128	0.789242	0.893009
Cs3g11150.1	0.979448	0.951263	0.968878	0.98121	0.934234	0.964181
Cs3g11160.1	0.94413	1	0.997171	1	1	0.990099
Cs3g11190.1	0.984996	0.989512	0.994319	0.946103	0.983394	0.986307
Cs3g11210.1	0.977273	0.974124	0.960433	0.628423	0.929491	0.985487
orange1.1t01311.1_csc_142	0.977707	0.990446	0.889597	0.816879	0.981422	0.9931
Cs3g12320.1	0.93975	0.9265	0.92625	0.852	0.76925	0.9165
Cs3g12330.1	0.0478723	1	0.159575	0.422872	0.0864362	0
Cs3g12340.1	0.993512	0.992456	0.831623	0.85516	0.791189	0.933162
Cs3g12710.1	0.752177	1	0.425808	0.907719	0.967499	0.765525
Cs3g12720.1	0.971267	1	1	1	1	0.977424
clementine0.9_csc_32	0.994501	1	0.843486	0.958545	0.284264	0.991117
Cs3g12760.1	0.976881	0.997257	0.950627	0.956897	0.945141	0.961207
Cs3g12810.1	0.993869	1	1	1	0.987315	1
clementine0.9_csc_24	0.763706	1	0.820175	0.959978	0.98136	1
Cs3g12840.1	0.962437	0.965186	0.822721	0.671095	0.234081	0.91159
Cs3g12850.1	0.984907	0.974232	0.427204	0.838947	0.561568	0.99319
Cs3g13060.1	0.656169	0.9443	0.872983	0.883915	0.854503	0.889901
Cs3g13180.1	1	1	1	0.994435	1	0.994435
clementine0.9_csc_55	0.831303	0.995633	0.778901	0.968053	1	0.997242
clementine0.9_csc_47	0.964623	0.994396	0.981086	0.856743	0.982487	0.991944
Cs3g13250.1	1	1	1	1	1	1
Cs3g13320.1	1	1	1	0.934677	0.967338	0.968033
Cs3g13340.1	0.984527	1	0.986887	0.941516	0.9583	0.959087
Cs3g13390.1	0.981186	1	0.983277	0.976483	1	1
Cs3g13730.1	0.993137	0.998366	0.997712	0.997059	0.998039	0.995752
Cs3g15200.1	1	1	1	1	1	1
Cs3g16680.1	0.98995	0.989685	0.98995	1	1	1
Cs3g24020.1	1	1	1	1	1	1
Cs4g10810.1	1	1	1	1	1	1
Cs4g11300.1	1	1	1	1	1	1
Cs4g13040.1	1	1	1	1	1	1
Cs4g07610.1	1	1	1	1	1	1
Cs4g07730.2	1	1	1	1	1	1
Cs4g08020.1	0.939108	0.954068	0.948032	0.903675	0.950919	0.942257
orange1.1t04480.1_csc_151	0.862973	0.996993	1	0.888746	0.946306	0.897766
orange1.1g039728m_csc_109	0.799776	0.900447	0.871365	0.89877	0.897651	0.901566
Cs4g08050.2	0.93593	0.956816	0.946938	0.886537	0.882303	0.878634
Cs4g08080.1	0.896957	0.977524	0.998963	0.889004	0.883472	0.902144
Cs4g08100.1	0.243976	0.963425	0.919535	0.918675	0.905766	0.900602
Cs4g08110.2	0.800871	0.999728	0.989391	0.879761	0.93988	0.906148
Cs4g08140.1	0.926944	0.956795	0.897093	0.945797	0.939513	0.959152
Cs4g10860.1	1	0.997918	0.996253	0.980225	0.992298	1
orange1.1g043647m_csc_127	1	1	1	0.967376	0.970697	0.970697
orange1.1g048135m_csc_139	0.0073448	1	1	0.924549	0.928555	0.927443
Cs4g14260.1	0.985642	1	1	0.48902	0.463682	0.462838
Cs5g19930.1	0.591765	0.584109	0.563625	0.458652	0.527968	0.554935
Cs5g18280.1	0.952545	0.97596	0.948798	0.893225	0.944271	0.977209
Cs5g19230.1	0.909496	0.981393	0.885892	0.85199	0.866924	0.970615
Cs5g19850.1	0.648804	0.955752	0.941495	0.722058	0.716159	0.583415
Cs5g18450.1	0.495665	0.964665	0.851137	0.880092	0.423851	0.436283
Cs5g18480.1	1	1	1	1	1	1
Cs5g19410.1	0.45452	0.979106	0.640618	0.736175	0.773506	0.70943
Cs5g19470.1	0.896044	0.962435	0.812327	0.747623	0.618215	0.773536
Cs5g19880.1	0.97827	0.986875	0.971708	0.871081	0.977249	0.980458
Cs5g19920.1	0.369209	0.395039	0.38418	0.349483	0.381353	0.398317
Cs5g19950.1	1	1	1	0.994996	1	1
Cs5g20270.1	0.371365	1	0.330987	1	1	1
Cs5g20360.1	0.836267	0.971022	0.913067	0.661156	0.8864	0.633778
clementine0.9_csc_16	0.861646	1	0.854641	1	1	1
Cs5g21980.1	1	1	1	0.990076	1	1
Cs5g22030.4	0.0776484	0.99279	0.953411	0.965243	0.98863	0.996118
orange1.1g038448m_csc_105	0.0483946	0.980456	0.919963	0.919963	0.925081	0.919032
Cs5g22380.1	0.957129	0.988198	0.940992	0.81527	0.873073	0.992293
Cs5g22420.1	0.968403	0.99456	0.981795	0.982842	0.988282	0.986399
Cs5g22440.1	0.605631	0.607908	0.600995	0.605294	0.609088	0.602596
Cs5g22460.1	0.979754	1	0.986701	0.948789	0.987098	0.990472
Cs5g22710.1	0.987876	1	0.987876	0.995803	0.989974	0.992539
Cs5g26170.1	1	1	0.995782	1	1	1
Cs5g26190.1	0.996614	1	0.994131	1	1	1
Cs5g28645.2	0.289592	0.305356	0.291353	0.285168	0.294102	0.2932
Cs5g28770.1	0.969626	0.984127	0.993337	0.989418	0.990594	0.986675
clementine0.9_csc_35	0.350054	0.791802	0.64617	0.770766	0.750809	0.796117
Cs5g11840.1	0.989805	0.991291	0.993628	0.979397	1	1
Cs5g17280.3	1	0.988233	1	0.95904	0.980765	0.999095
Cs5g17870.1	0.971006	0.956417	0.95494	0.914497	0.954755	0.964912
Cs5g18420.1	0.692971	0.940136	0.921995	0.748753	0.818141	0.78322
clementine0.9_csc_41	0.939525	0.999074	1	0.0978093	0.989201	1
Cs5g18730.1	0.968328	0.970017	0.964527	0.902027	0.958615	0.967905
Cs5g19220.1	0.63858	1	0.759406	0.890832	0.913884	0.974563
Cs5g19240.2	0.938337	1	0.981552	0.970432	0.992924	1
Cs5g19310.1	0.221306	1	1	0.955305	1	0.06509
Cs5g19400.1	0.687659	0.98855	0.403096	0.694869	0.837362	0.61408
Cs5g19430.1	1	1	1	0.993738	1	0.960575
Cs5g19440.1	0.999436	1	1	0.929196	0.257828	0.510296
Cs5g19450.1	1	1	1	1	1	1
Cs5g19460.1	0.840528	0.807023	0.76482	0.717139	0.606314	0.801546
Cs5g19510.1	0.692106	0.854355	0.560734	0.683659	0.574716	0.667346
Cs5g19890.2	0.985382	0.990313	0.994893	0.905248	0.992427	0.999296
Cs5g20260.1	0.995842	1	0.923374	1	0.983962	1
Cs5g20390.1	0.995055	1	0.998901	0.997802	0.986813	0.997802
Cs5g20430.1	0.991582	0.97735	0.979956	0.987172	0.96833	0.99078
Cs5g20470.1	0.386263	1	0.905465	1	1	1
Cs5g20500.1	0.986845	1	1	1	0.998154	1
Cs5g20560.1	1	1	1	1	1	1
Cs5g20580.1	1	1	1	1	1	0.121647
orange1.1g001281m_csc_82	0.992366	0.997456	0.998381	0.995836	0.972241	0.990053
Cs5g21020.1	1	1	1	1	1	1
Cs5g21040.1	0.909595	1	0.919961	1	0.999036	0.999759
clementine0.9_csc_53	0.633292	0.886316	0.738632	0.853567	0.848978	0.845849
Cs5g21120.1	0.872689	0.983618	0.823309	0.8989	0.920197	0.901474
Cs5g21130.1	0.997996	0.997996	0.968938	0.972946	0.997996	0.800601
Cs5g21130.1_csc_77	1	1	1	1	1	1
orange1.1t04582.1_csc_153	0.687205	0.989613	0.907696	0.867092	0.898961	0.922805
Cs5g21150.1	0.930192	0.970033	0.961199	0.953577	0.916681	0.905595
Cs5g21975.1	1	1	1	0.996128	1	0.995299
Cs5g21990.1	0.604558	1	0.99886	0.986895	1	1
Cs5g22000.1	0.0045564	1	1	1	1	1
Cs5g22010.1	0.427138	0.9785	0.910177	0.949833	1	0.967989
Cs5g22090.1	1	1	1	1	1	1
orange1.1g046770m_csc_134	1	1	1	1	1	1
Cs5g22330.2	0.711669	1	0.920532	0.82068	0.952733	0.992614
Cs5g22370.1	0.990125	1	0.967485	0.873314	0.946773	0.99157
Cs5g22400.1	0.993321	1	0.998786	1	1	1
Cs5g22730.1	0.992596	1	0.997532	1	1	1
Cs5g23190.1	0.953155	0.935564	0.908987	0.898088	0.919885	0.936711
clementine0.9_csc_30	0.833831	1	0.787065	0.771144	0.761194	0.842289
orange1.1t03701.1_csc_145	0.780551	0.872075	0.724389	0.74467	0.853874	0.861675
Cs5g24260.1	0.943742	1	0.899458	0.936512	1	0.873249
Cs5g24270.1	0.687961	0.457002	0.572482	0.668305	0.280098	0.218673
Cs5g29510.1	1	1	1	0.999841	1	1
Cs6g01040.1	0.851302	0.948375	0.933373	0.948522	0.95514	0.975438
clementine0.9_csc_37	0.961138	0.989749	0.969247	0.950122	0.781671	0.982099
Cs6g02130.1	0.561543	0.98771	0.987143	0.489507	0.456797	0.512006
orange1.1g043181m_csc_125	1	1	1	0.221444	0.944504	0.945043
Cs6g01020.1	0.961762	0.983229	0.991279	0.96534	0.858229	0.946556
Cs6g01070.1	0.951684	1	0.988287	1	1	1
Cs6g01080.1	0.906482	1	0.956429	0.984059	0.975983	0.98576
Cs6g02100.2	0.64858	1	0.990167	0.479789	0.468682	0.476876
Cs6g02120.1	0.134904	1	1	0.0261644	0.0074225	0.0356281
clementine0.9_csc_50	0.976286	0.967512	0.971781	0.969647	0.970832	1
Cs6g03920.1	0.999105	0.993095	0.994118	0.922251	0.980691	0.996547
Cs6g05240.1	0.9247	0.992004	0.977343	0.918258	0.807419	0.908707
Cs6g05250.1	0.993068	1	1	1	0.929562	0.996422
Cs6g06810.1	0.756098	0.966066	0.99894	0.968187	0.675504	0.601272
Cs6g14690.1	0.999587	1	1	0.983678	0.999793	0.999587
Cs7g02220.1	0.0435626	0.996334	1	0.0086263	0	0.0403278
Cs7g04730.1	0.998691	0.999345	1	0.943535	0.997218	0.994926
Cs7g14510.1	0.992794	0.994596	0.994371	0.979734	0.97388	0.991668
Cs7g14540.1	0.998661	1	1	0.983601	0.997657	0.999331
clementine0.9_csc_23	1	1	1	1	1	1
Cs7g14810.1	1	1	1	0.98402	0.98492	0.971416
Cs7g16030.2	1	1	1	1	1	1
Cs7g17260.1	0.955061	1	0.993794	0.74235	0.736144	0.741922
Cs7g26730.1	0.993846	0.989231	0.956923	0.894423	0.989808	1
Cs7g26750.2	0.997263	0.99218	1	0.899511	0.956794	0.966373
Cs8g10560.1_csc_81	0.931477	0.902784	0.891221	0.856103	0.94561	0.927623
Cs8g07820.1	0.879563	0.70779	0.585887	0.985984	0.999185	0.996578
Cs8g09010.1	1	1	1	1	1	1
orange1.1g047158m_csc_135	0.954887	1	1	1	1	1
orange1.1g039853m_csc_112	0.909005	1	1	1	1	1
Cs8g07700.2	0.982233	0.99302	0.686971	0.965313	1	1
Cs8g07740.1	0.962306	0.624184	0.935436	0.880388	0.950737	0.983766
Cs8g07870.1	0.764009	0.983189	0.863753	0.887928	0.973903	0.982549
Cs8g07890.1	0.976499	0.999595	0.993517	0.966167	0.994733	1
Cs8g09080.1	0.874355	0.963542	0.963229	0.963073	0.970584	0.970114
Cs8g09140.1	0.904115	0.990808	0.990599	0.987257	0.988093	0.990599
Cs8g10560.1	0.951821	0.838391	0.849014	0.906677	0.933612	0.973445
Cs8g10560.1_csc_80	0.916755	0.906173	0.877249	0.881129	0.924868	0.958025
Cs8g11620.1	0.877403	1	0.885714	1	1	1
Cs8g12930.1	0.998948	0.95898	0.968183	0.998948	1	1
Cs8g12970.1	0.999589	0.998355	1	1	0.996299	1
Cs8g13030.1	0.992472	0.991217	1	1	0.993726	0.992472
Cs8g16490.1	1	1	1	0.984347	1	0.999636
Cs8g16500.1	1	1	1	1	1	1
Cs9g13230.1	0.920666	0.92027	0.919873	0.92027	0.92027	0.91908
Cs9g13310.1	0.119295	0.185999	0.145416	0.184498	0.180294	0.174439
Cs9g13350.1	0.887795	1	0.716142	1	1	1
clementine0.9_csc_49	0.389559	0.914959	0.742633	0.906539	0.782206	0.80073
orange1.1g042863m_csc_122	0.94842	1	0.958414	1	0.966473	0.98646
Cs9g11290.1	0.782118	0.969246	0.954737	0.855407	0.920883	0.955233
Cs9g13120.1	0.115591	1	1	1	1	1
Cs9g13200.1	0.716113	1	0.75	0.986253	1	1
Cs9g13250.1	0.89246	1	0.809921	1	0.814286	0.836905
orange1.1g037039m_csc_98	0.392473	0.989631	0.676651	0.847926	0.84831	0.827189
clementine0.9_csc_12	0.823241	0.948385	0.74308	0.864764	0.773068	0.750288
Cs9g13290.1	0.464551	0.927414	0.820729	0.905469	0.859217	0.845712
Cs9g13300.1	0.744343	0.979061	0.863897	0.968592	0.860182	0.884161
orange1.1t03694.1	0.585918	0.98102	0.614694	0.932245	0.972653	0.823469
orange1.1t03514.1	0.834455	0.986092	0.791237	0.776731	0.856587	0.752206
orange1.1t04929.1	0.921729	0.989676	0.632173	0.677791	0.959904	0.244418
clementine0.9_csc_43	0.821691	0.927509	0.649407	0.538317	0.758614	0.796648
orange1.1t00678.1	0.0704497	0.948822	0.374304	0.864882	0.929979	0.973448
orange1.1t01363.1	1	1	1	1	1	1
orange1.1t01365.1	0	1	1	1	1	1
clementine0.9_csc_56	0.242128	0.250276	0.316727	0.351608	0.357804	0.354154
orange1.1t01446.1	0.944435	0.973996	0.913951	0.861109	0.945181	0.953308
orange1.1t01794.1	0.475857	0.891766	0.857476	0.49965	0.565197	0.427805
orange1.1t01812.1	0.259538	0.530528	0.355357	0.457037	0.431524	0.448431
orange1.1t01829.4	0.968436	0.981189	0.961741	0.925235	0.947075	0.963654
orange1.1g044579m_csc_130	1	1	1	0.974643	1	1
orange1.1t02140.1	0.953755	0.998269	0.91905	0.981535	0.997362	1
orange1.1t02161.1	0.854669	0.917361	0.794608	0.898509	0.93139	0.94498
orange1.1t02165.1	0.958464	0.963052	0.84738	0.804878	0.925622	0.938904
orange1.1t02169.2	0.826581	0.95861	0.888229	0.95372	0.97066	0.994586
orange1.1t02171.1	0.95384	0.949346	0.967525	0.961806	0.984069	0.847018
orange1.1t02478.1	1	1	1	1	0.280154	1
orange1.1t02481.1	0.918123	1	1	0.978105	0.999264	1
orange1.1t02518.1	0.930691	0.995136	0.960117	0.822228	0.96644	0.95963
orange1.1t02750.1	0.505098	0.759133	0.840272	0.859388	0.968139	0.961342
Cs1g11050.1_csc_64	0.329799	0.37502	0.366586	0.367952	0.460562	0.4
Cs1g10490.1_csc_60	0.851399	0.812937	0.824009	0.798368	0.874126	0.874709
orange1.1t02845.1	0.844416	0.865195	0.801818	0.848312	0.857922	0.83948
orange1.1t02842.1_csc_143	0.811039	0.875476	0.86895	0.87901	0.849375	0.88336
orange1.1t03126.1	0.934933	0.983227	0.915269	0.940573	0.956622	0.988433
orange1.1t03137.1	0.976045	0.979387	0.950139	0.805292	0.671866	0.755432
orange1.1t03486.1	1	1	1	0.991809	0.997583	1
orange1.1t03534.1	1	1	1	1	1	1
orange1.1t03704.1	0.426609	0.522103	0.462389	0.352424	0.500855	0.520943
orange1.1t03709.1	0.890482	0.984747	0.849146	0.930445	0.844265	0.999848
orange1.1t03732.1	1	1	0.937847	0.992066	1	1
orange1.1t03874.1	0.908046	0.998936	1	0.983397	0.97467	1
orange1.1t04079.1	0.596434	0.69858	0.522756	0.453007	0.647507	0.668661
orange1.1t04084.1	0.76722	0.76774	0.757615	0.691589	0.757615	0.769124
orange1.1t04089.1	0.850517	0.95456	0.800376	0.54215	0.868693	0.942651
orange1.1t04094.1	0.99411	0.976741	0.984595	0.797463	0.962997	0.981121
orange1.1t03647.1_csc_144	1	0.998437	0.974209	0.999219	0.997655	0.628371
orange1.1t04292.1	0.407772	0.997537	0.932403	0.709633	0.669677	0.634373
orange1.1t04294.1	0.675881	0.906755	0.878139	0.697294	0.619817	0.451236
orange1.1t04445.1	0.587183	0.662051	0.495037	0.564024	0.36172	0.577993
orange1.1t04470.1	1	1	0.989481	0.946725	0.76281	1
orange1.1t04515.1	0.32728	0.37598	0.311184	0.331614	0.303137	0.369686
orange1.1t04517.1	0.938601	0.993593	0.925254	0.99039	0.977576	0.998398
clementine0.9_csc_52	0.993827	1	0.984081	0.925926	0.949318	0.981482
orange1.1t04526.1	0.506171	0.949753	0.489069	0.988716	0.989598	0.992772
orange1.1t04568.1	0.349988	0.389891	0.293707	0.381329	0.220883	0.390307
orange1.1t04571.1	0.374154	0.473792	0.38407	0.318747	0.180859	0.294192
orange1.1t04573.1	0.979209	0.981695	0.976949	0.971977	0.529266	0.979887
orange1.1t04592.1	1	1	1	1	1	0.863678
orange1.1t04652.1	0.986749	1	0.856173	0.826438	1	0.551713
orange1.1t04659.1	0.357453	0.400681	0.323623	0.393516	0.39563	0.408199
orange1.1t03736.1_csc_147	0.959242	0.991849	0.900743	0.812275	0.974347	0.99041
orange1.1t04673.1	0.903777	0.982266	0.862726	0.851888	0.521511	0.565189
orange1.1t04706.1	0.626996	0.934365	0.64538	0.857765	0.290437	0.959039
orange1.1t04831.1	0.963292	0.963292	0.913262	0.922439	0.963588	0.938721
orange1.1g035585m_csc_93	0.911663	0.991718	0.938578	0.962043	0.99862	0.651484
orange1.1t05226.1	0.849019	0.985908	0.956215	0.908405	0.796175	0.88928
orange1.1g041381m_csc_115	0.887152	0.897899	0.767465	0.978505	0.938446	0.939424
orange1.1t05621.1_csc_157	0.802749	0.828179	0.671478	0.67079	0.641924	0.730584
orange1.1t00681.1	0.264184	0.920159	0.456803	0.882049	0.892395	0.965511
orange1.1t00694.1	0.632413	0.913988	0.398823	0.83522	0.948393	0.955636
orange1.1t00706.1	0.861074	0.917661	0.886936	0.865937	0.905062	0.925619
orange1.1t00796.1	1	1	1	1	1	1
clementine0.9_csc_1	0.996528	1	1	0.997076	1	1
orange1.1t01159.1	0.472009	1	1	1	1	1
orange1.1t01179.1	1	1	1	1	1	1
orange1.1t01311.1	0.999262	0.978598	0.766052	0.399262	0.964576	0.983026
orange1.1t01356.1	0.248499	0.932622	0.808873	1	0.998666	0.993996
orange1.1g039821m_csc_110	0.996138	1	0.938202	0.998595	1	0.999298
orange1.1t01359.1	0.855147	1	0.817647	0.987868	1	1
orange1.1t01362.1	1	1	1	1	1	1
orange1.1g041114m_csc_114	0.526291	0.986854	0.989483	0.992267	0.996907	0.996443
orange1.1t01435.1	0.946542	0.951028	0.966729	1	1	1
orange1.1t01795.1	0.711235	0.898999	0.90634	0.695217	0.542825	0.483204
orange1.1t01802.1	0.387738	0.81809	0.617989	0.394475	0.300994	0.420751
orange1.1t01805.1	0.716579	0.937542	0.924862	0.19142	0.362067	0.392419
orange1.1t01807.1	0.621489	1	1	0.877431	0.985857	1
orange1.1t01815.1	0.697364	0.993004	0.873576	0.879597	0.944354	0.91165
orange1.1g032234m_csc_91	0.458112	0.978791	0.343584	0.737009	0.85684	0.0562036
orange1.1t01822.1	0.980795	0.982135	0.971639	0.900402	0.96226	0.979902
orange1.1t01823.1	0.996777	0.994807	0.983885	0.962578	1	0.995703
orange1.1t01831.1	0.736401	0.862246	0.848715	0.666035	0.690663	0.711908
orange1.1t01834.1	0.855702	0.909749	0.853375	0.854151	0.908973	0.911818
orange1.1t01837.1	0.705689	0.956027	0.944069	0.644166	0.906268	0.913018
orange1.1t01840.1	0.982357	0.998643	0.928073	0.854207	0.750872	0.83734
orange1.1t01844.2	0.958419	0.914994	0.977673	0.960057	0.291069	0.965178
orange1.1t01898.1	0.99239	1	1	1	0.988931	0.949844
orange1.1t01918.1	1	1	1	1	1	1
orange1.1t01926.1	1	1	1	0.974365	1	1
Cs5g24270.1_csc_78	0.832957	0.880361	0.639955	0.853273	0.660271	0.87246
orange1.1t01942.1	1	1	0.54748	1	1	1
orange1.1g001326m_csc_83	0.998203	1	1	0.948483	0.999601	1
orange1.1t02159.1	0.902803	0.966789	0.935101	0.797684	0.860756	0.921694
orange1.1t02163.2	0.692693	0.961557	0.833811	0.739494	0.938395	0.864852
orange1.1t02175.1	0.997963	0.989	0.96537	0.965573	0.948055	0.999185
orange1.1t02177.1	0.998734	1	1	1	1	1
orange1.1t02179.1	0.662419	0.962963	0.679239	0.680768	0.755522	0.69368
orange1.1t02189.1	0.819854	0.853302	0.708002	0.66724	0.807378	0.917187
orange1.1t02473.1	0.534247	1	0.692759	0.533268	1	0.687867
orange1.1t02477.1	0.768403	1	0.61325	1	1	1
orange1.1t02493.1	1	1	1	1	0.972917	1
orange1.1t02495.1	1	1	1	1	1	1
orange1.1t02498.1	1	1	0.99979	1	1	1
orange1.1t02504.1	0.998209	1	0.998209	0.996419	0.997613	1
orange1.1t02748.1	0.659998	0.833977	0.724933	0.75898	0.722359	0.791623
Cs1g11050.1_csc_65	0.68016	0.550171	0.805872	0.838369	0.964367	0.972919
Cs1g10990.1_csc_63	0.848028	0.774689	0.888006	0.940164	0.919248	1
orange1.1t02842.1	0.73133	0.890558	0.975537	0.721459	0.746781	0.720601
orange1.1g004021m_csc_86	0.786695	0.742696	0.76628	0.806054	0.707849	0.740936
orange1.1t02846.1	1	0.971631	1	1	1	1
Cs1g10490.1_csc_61	0.722028	0.909091	0.857226	0.966783	0.931818	0.957459
orange1.1t02848.1	0.636877	0.642051	0.634054	0.656632	0.753998	0.793038
orange1.1g042728m_csc_121	0.970696	0.967847	0.921042	0.689866	0.706553	0.877086
orange1.1g007787m_csc_87	0.957551	1	1	0.503845	0.479545	0.58382
orange1.1t03332.1	0.976342	1	1	0.929732	0.996469	0.998587
clementine0.9_csc_27	1	1	1	0.958909	0.975109	1
orange1.1t03481.1	0.819662	0.966023	0.337957	0.905107	0.990149	0.840973
clementine0.9_csc_2	0.79948	0.939688	0.291334	0.962738	0.966724	0.67591
orange1.1g039990m_csc_113	0.934006	1	0.266966	0.985605	0.980557	0.358946
orange1.1t03487.1	1	1	1	0.999705	0.999853	1
orange1.1t03509.1	0.992014	0.996494	0.981496	0.860732	0.917803	0.988313
orange1.1t03510.1	0.998605	1	0.998605	0.98465	0.998325	0.998046
orange1.1t03516.1	0.975508	0.991208	0.97781	0.716349	0.780197	0.897007
orange1.1t03523.1	0.980491	0.997591	0.989403	0.808526	0.930877	0.969653
orange1.1t03524.2	0.644982	0.736328	0.625601	0.599459	0.64363	0.65625
orange1.1t03640.1	0.949412	0.959216	0.894706	0.909608	0.891765	0.928039
orange1.1g043252m_csc_126	0.575984	0.862481	0.791729	0.707524	0.75137	0.786746
orange1.1t03646.1	0.904689	0.992355	0.930173	0.910296	0.79052	0.989806
orange1.1t03879.1_csc_149	0.774077	0.953991	0.892017	0.796738	0.786953	0.757082
orange1.1t03647.1	0.968053	0.968656	0.935503	0.969861	0.946956	0.576251
orange1.1t03648.1	0.992521	1	0.992949	0.99765	0.929273	0.996581
orange1.1t03654.1	0.881232	1	0.485337	0.813783	1	0.806452
orange1.1t03656.1	0.793889	0.998333	0.822778	0.917222	0.978889	0.938889
orange1.1g038996m_csc_108	0.88411	0.964158	0.504779	0.9546	0.962963	0.962366
orange1.1t03659.1	0.929517	1	0.78428	0.930799	1	0.873131
orange1.1t03702.1_csc_146	0.673936	0.807877	0.534825	0.644328	0.692264	0.569414
orange1.1t03701.1	0.906112	0.935941	0.81956	0.894377	1	0.906112
orange1.1t03702.1	0.728077	0.978772	0.725297	0.874147	0.897902	0.770028
orange1.1t03707.1	0.936272	0.945657	0.825404	0.881493	0.84832	0.945875
orange1.1t03712.1	0.956336	0.999309	0.980379	0.631892	0.980379	0.989775
orange1.1t03713.1	0.987296	0.991531	0.99544	0.9557	1	0.999348
clementine0.9_csc_54	0.956716	0.982495	0.974538	0.93571	0.960216	0.967059
orange1.1t03734.1	0.966823	1	0.988732	0.737089	0.893584	1
orange1.1t03736.1	0.891129	0.995968	0.967742	0.926489	0.968052	0.994417
orange1.1t03739.1	0.971098	0.989329	0.933304	0.923966	0.94353	0.991107
clementine0.9_csc_7	0.92661	0.979728	0.990249	0.862715	0.984347	0.927123
orange1.1t03742.2	0.988171	0.982097	0.971228	0.975064	0.990409	0.9789
orange1.1t03879.1	0.939917	1	1	0.993008	0.893817	0.948656
orange1.1t03880.1	0.869791	0.959286	0.991358	0.767813	0.847129	0.879009
orange1.1t03874.1_csc_148	0.902461	0.987876	0.967789	0.995657	0.988599	1
orange1.1t03882.1	0.495545	0.65617	0.650677	0.495545	0.484926	0.649945
orange1.1t04078.1	0.977984	0.975666	0.865199	0.672074	0.983005	0.964851
orange1.1t04082.1	1	1	1	0.449682	1	1
orange1.1t04083.1	0.941315	0.993897	0.872066	0.607746	0.975587	0.993662
orange1.1t04088.1	0.913835	0.915049	0.881068	0.616505	0.915049	0.879854
clementine0.9_csc_58	1	1	1	0.857862	1	1
orange1.1t04090.1	0.946629	1	0.924719	0.717978	1	1
orange1.1g035585m_csc_94	0.660532	0.660532	0.619632	0.653033	0.632583	0.558282
orange1.1g048163m_csc_140	0.701806	0.738409	0.760859	0.764763	0.715959	0.776476
orange1.1t04211.1	0.691348	1	1	0.843461	0.927163	0.795573
orange1.1t04286.1	0.585876	0.999709	0.936937	0.679163	0.750945	0.656786
orange1.1t04289.1	0.572569	0.940979	0.814325	0.573619	0.614577	0.680739
orange1.1t04291.1	0.625892	0.973316	0.940026	0.616909	0.639894	0.624042
orange1.1t04296.1	0.621451	1	1	0.875079	0.871293	0.904101
orange1.1t04298.1	0.820961	0.965066	0.936924	0.5672	0.425522	0.606987
orange1.1t04301.1	0.645226	0.85588	0.850133	0.783157	0.739832	0.731432
orange1.1t04440.1	0.913715	0.934321	0.790084	0.670315	0.267225	0.621378
orange1.1t04443.1	0.751138	0.985779	0.658703	0.998009	0.47099	0.602958
orange1.1t04480.1	0.769975	0.799203	0.801291	0.769216	0.773392	0.755741
orange1.1t04486.1	0.964481	0.890164	0.918033	1	0.99235	0.951366
orange1.1t04509.1	0.978105	1	0.981688	0.994825	0.859076	0.992436
orange1.1t04513.1	0.971904	0.984391	0.986472	0.970517	0.97017	0.970864
orange1.1t04520.1	0.297669	0.959354	0.778243	1	1	1
orange1.1t04522.1	1	0.99308	0.989619	1	1	1
orange1.1t05207.1_csc_155	0.523795	0.967685	0.792009	0.889542	0.97973	1
clementine0.9_csc_59	0.76575	0.971936	0.743986	0.670676	0.672394	0.744559
orange1.1t04537.1	0.964676	0.988367	0.921265	0.884664	0.932189	0.958292
orange1.1t04538.1	0.918057	1	0.845013	0.962922	0.636633	0.982573
orange1.1t04562.1	0.939228	0.987615	0.563364	0.974078	0.358583	0.975807
Cs5g21120.1_csc_76	0.799203	0.876931	0.80867	0.877678	0.87444	0.873941
clementine0.9_csc_6	0.775886	0.901226	0.844233	0.889192	0.900091	0.895549
orange1.1t04582.1	0.714332	0.904886	0.762052	0.855212	0.797068	0.889251
orange1.1t04584.1	0.963449	1	0.909559	0.983599	0.986879	0.970947
orange1.1t04588.1	0.655852	0.741051	0.641949	0.757716	0.72695	0.795188
orange1.1t04591.2	0.95783	0.911632	0.947169	0.92561	0.962331	0.958304
orange1.1t04603.1	0.878637	0.984346	0.902026	0.895948	0.670166	0.97698
orange1.1g035585m_csc_92	0.995159	1	0.904564	0.985477	1	0.706086
orange1.1t04653.1	0.678358	0.862594	0.642898	0.818077	0.857005	0.837348
orange1.1t04654.1	0.950389	0.970817	0.872568	0.785992	0.974708	0.724708
orange1.1t04656.1	0.881203	0.91015	0.906015	0.907519	0.890977	0.909774
orange1.1g044550m_csc_129	0.83375	0.999722	0.797669	0.898695	0.575076	1
clementine0.9_csc_33	0.729042	0.87475	0.671906	0.801896	0.849301	0.875749
orange1.1t04661.1	0.638438	0.874147	0.841449	0.535639	0.691602	0.614679
orange1.1t04662.1	0.815511	1	0.969825	0.562467	0.555585	0.582583
orange1.1g041863m_csc_117	0.65	1	1	0.790833	0.254167	0.2725
orange1.1t04663.1	0.488962	0.964745	0.852059	0.58089	0.465898	0.44514
orange1.1t04672.1	0.924573	1	0.926302	0.640156	0.7681	0.990923
orange1.1t04750.1	0.930071	0.993244	0.823443	0.778711	0.751324	0.68103
orange1.1g039852m_csc_111	0.922875	0.622795	0.697289	0.983417	0.98368	0.983417
orange1.1t04824.1	0.986301	1	0.87182	0.938356	1	0.82681
orange1.1t04830.1	0.968056	0.989482	0.990651	0.8321	0.990651	0.915855
orange1.1t04833.1	0.973486	0.946658	0.669595	0.634452	0.913869	0.517414
orange1.1t04913.1	0.869555	0.950576	0.830061	0.710449	0.597834	0.756037
orange1.1t04930.1	0.752552	0.847296	0.70151	0.742006	0.82148	0.511853
orange1.1t04933.1	0.790587	0.937926	0.494543	0.780355	0.931105	0.341746
orange1.1t04945.1	0.766606	0.774966	0.681202	0.712607	0.68075	0.67352
orange1.1t04992.1	0.807663	0.964688	0.472577	0.899324	0.970699	0.426747
clementine0.9_csc_19	0.793127	0.800687	0.785223	0.752921	0.74055	0.823711
orange1.1t05048.2	0.299037	0.317554	0.299559	0.285	0.2962	0.294557
clementine0.9_csc_34	0.814131	0.94904	0.881093	0.90128	0.896603	0.944362
clementine0.9_csc_10	0.735982	0.761059	0.793745	0.859397	0.852634	0.859679
Cs3g11120.1_csc_75	0.611324	0.819072	0.729672	0.689655	0.717752	0.711792
orange1.1t05139.1	1	1	0.971772	1	1	1
clementine0.9_csc_44	0.461623	0.853672	0.588073	0.454997	0.84042	0.224186
orange1.1t04513.1_csc_152	0.790017	0.79146	0.786716	0.777846	0.781353	0.78981
orange1.1t05161.1	0.906842	0.930573	0.933098	0.83388	0.918455	0.927039
orange1.1t05176.1	0.251043	0.27529	0.215969	0.23266	0.272584	0.169956
orange1.1t05191.1	0.993831	0.51318	0.839035	0.634885	0.991026	0.696018
orange1.1t05193.1	1	1	1	1	0.932063	0.995029
Cs3g05940.1_csc_74	0.748451	0.846035	0.816605	0.845415	0.846654	0.842317
orange1.1t05207.1	0.234493	0.696672	0.697428	0.691755	0.698184	0.695915
orange1.1t05252.1	0.67706	0.778025	0.604677	0.593912	0.190794	0.235709
orange1.1t04088.1_csc_150	0.916527	0.867227	0.780392	0.655462	0.931092	0.80056
orange1.1t05257.1	0.993698	1	0.997899	0.995098	0.986695	0.992997
orange1.1g018692m_csc_90	0.866995	0.951286	0.797482	0.967707	0.98139	0.883416
orange1.1t05262.1	0.993386	1	0.993386	0.957007	0.964035	0.912774
clementine0.9_csc_25	0.723606	0.9828	0.887307	0.440095	0.344603	0.564057
orange1.1t05289.1	0	1	0.24867	0.468085	0.289894	0
orange1.1t05290.1	0.758065	0.977419	0.746774	0.827419	0.91129	0.527419
orange1.1t05295.1	0.769152	1	0.729316	0.93667	1	0.688458
orange1.1t05310.1	0	1	0	0.522606	0	0.18617
orange1.1t05295.1_csc_156	0.765115	0.779026	0.52595	0.682183	0.710005	0.343499
orange1.1t05328.1	1	1	0.99618	1	0.775549	1
clementine0.9_csc_46	0.729358	0.95948	0.714067	0.75841	0.716361	0.920489
orange1.1t05345.1	0.884615	0.992434	0.699243	0.990542	0.979193	0.735183
orange1.1t05621.1	0.63956	1	0.391209	1	1	1
orange1.1t05652.1	1	1	1	1	1	1
