# Supplementary material for: Genome-Wide Comparative Analysis Reveals Similar Types of NBS Genes in Hybrid Citrus sinensis Genome and Original Citrus clementine Genome and Provides New Insights into Non-TIR NBS Genes
Source: PLoS One. 2015 Mar 26;10(3):e0121893. doi: 10.1371/journal.pone.0121893 (PMC4374887; doi:10.1371/journal.pone.0121893)
Supplement: S6 Table — (XLSX) [file pone.0121893.s017.xlsx]

## Sheet: Sheet1
Table S6. Citrus NBS gene interapted with LTR transposons
Gene	Scaffold	Gene Start	Gene End	TE Start	TE End	TE type
cc_PAC_20800569	scaffold_7	14385042	14388195	14380008	14402915	Gypsy23-PTR#LTR/Gypsy
cc_PAC_20800357	scaffold_7	13370224	13373193	13364132	13374984	HAT-6_VV_tp#DNA/hAT-Ac
cc_PAC_20801660	scaffold_7	13349633	13352838	13348025	13357760	L1-3_Mad_pol#LINE/L1
cc_PAC_20800606	scaffold_7	10515555	10518467	10515682	10533154	COP6_MT#LTR/Copia
cc_PAC_20800410	scaffold_7	12022944	12026079	12007538	12026202	TTO1_NT#LTR/Copia
cc_PAC_20800222	scaffold_7	13366114	13368696	13364132	13374984	HAT-6_VV_tp#DNA/hAT-Ac
cc_PAC_20800484	scaffold_7	13361299	13363974	13353586	13365259	L1-4_Mad_pol#LINE/L1
cc_PAC_20800230	scaffold_7	10532978	10535623	10522790	10539408	COP6_MT#LTR/Copia
cc_PAC_20800232	scaffold_7	12145182	12147587	12137474	12161086	Copia53-PTR#LTR/Copia
cc_PAC_20786065	scaffold_5	23271913	23277658	23267184	23286260	EnSpm-5_VV_p1#DNA/En-Spm
cc_PAC_20787062	scaffold_5	30096450	30098995	30091971	30108343	OSLINE1_1_pol#LINE/L1
cc_PAC_20788826	scaffold_5	7237870	7240251	7237894	7262402	MuDR-4_VV#DNA/MuDR
cc_PAC_20785380	scaffold_5	7258873	7261994	7237894	7262402	MuDR-4_VV#DNA/MuDR
cc_PAC_20794844	scaffold_1	23975462	23978381	23972500	23992822	SHALINE5_MT_pol#LINE/L1
cc_PAC_20796050	scaffold_1	23994368	23997714	23986336	23999267	hAT-1_PTr_tp#DNA/hAT-Tip100
cc_PAC_20808287	scaffold_3	27267893	27272240	27252034	27270503	SHACOP17_MT#LTR/Copia
cc_PAC_20808993	scaffold_3	24479595	24482565	24464258	24482696	COP7_MT#LTR/Copia
cc_PAC_20808822	scaffold_3	27252187	27258492	27245626	27260850	SHACOP17_MT#LTR/Copia
cc_PAC_20807872	scaffold_3	24364896	24367976	24358764	24378336	ATGP5I#LTR/Gypsy
cc_PAC_20804269	scaffold_4	17996648	17999365	17986622	18004530	Gypsy16-PTR#LTR/Gypsy
cc_Ciclev10018914m_cc_8	scaffold_3	24218724	24235454	24221250	24232686	Gypsy18-PTR#LTR/Gypsy
cc_Ciclev10027180m_cc_9	scaffold_7	11818643	11839419	11823162	11835664	POPGY1_gagpol#LTR/Gypsy
cc_Cs3g05570.1_cc_42	scaffold_5	6193573	6197128	6193557	6209046	hAT-1_PTr_tp#DNA/hAT-Tip100
cc_Cs3g05870.1_cc_44	scaffold_5	6915218	6918773	6901498	6921985	COP7_MT#LTR/Copia
cc_Cs3g06060.1_cc_48	scaffold_5	6836092	6839254	6836598	6853605	COP7_MT#LTR/Copia
cc_Cs3g13710.1_cc_58	scaffold_5	32831408	32840477	32834217	32839390	Copia29-PTR#LTR/Copia
cc_orange1.1g002265m_cc_82	scaffold_5	10466590	10470526	10452559	10472973	TORTL1_gagpol#LTR/Copia
cc_orange1.1g043039m_cc_116	scaffold_5	17429785	17442448	17431310	17440052	RIRE1#LTR/Copia
cc_orange1.1g044214m_cc_120	scaffold_3	24035863	24037906	24023251	24038282	Copia-61_Mad#LTR/Copia
cc_orange1.1g048810m_cc_140	scaffold_5	24958473	24961230	24954966	24973484	Copia-58_Mad#LTR/Copia
cc_orange1.1t03656.1_cc_151	scaffold_1	16778234	16794200	16782359	16792974	SZ-52#LTR/Gypsy
cc_orange1.1t03732.1_cc_156	scaffold_5	4273287	4282304	4266208	4281630	COP6_MT#LTR/Copia
cc_orange1.1t03736.1_cc_161	scaffold_5	4092530	4096340	4073954	4096154	ATLINE1_2_pol#LINE/L1
csc_Cs3g13710.1	chr3	18098693	18107300	18094530	18115064	Copia29-PTR#LTR/Copia
csc_Cs7g14510.1	chr7	10234597	10239038	10230818	10247010	Gypsy16-PTR#LTR/Gypsy
csc_Cs7g14540.1	chr7	10249439	10252427	10234900	10251660	Gypsy16-PTR#LTR/Gypsy
csc_Cs4g08050.2	chr4	5270268	5273811	5255771	5273529	Copia35-PTR#LTR/Copia
csc_Cs4g10860.1	chr4	7474340	7479144	7476647	7495275	Copia1A-VV#LTR/Copia
csc_Cs9g11290.1	chr9	8902600	8910664	8896022	8916597	Monkey_MA#LTR/Gypsy
csc_Cs8g07700.2	chr8	5620360	5625088	5609524	5629727	Copia-60_Mad_pol#LTR/Copia
csc_orange1.1t01356.1	chrUn	23147590	23150588	23148205	23171122	Gypsy1GM#LTR/Gypsy
csc_orange1.1t01446.1	chrUn	24410190	24432956	24420785	24425644	COP18_MT#LTR/Copia
csc_orange1.1t01812.1	chrUn	28488335	28517849	28489505	28494810	COP6_MT#LTR/Copia
csc_orange1.1t01834.1	chrUn	28977499	28981366	28961437	28981494	Gypsy23-PTR#LTR/Gypsy
csc_orange1.1t01837.1	chrUn	29017959	29023144	29006075	29021880	COP6_MT#LTR/Copia
csc_orange1.1t01840.1	chrUn	29053465	29058623	29041627	29055717	COP7_MT#LTR/Copia
csc_Cs1g11390.1	chr1	13946790	13949918	13945509	13952039	L1-3_Mad_pol#LINE/L1
csc_Cs1g13410.1	chr1	16474836	16478122	16469548	16487464	COP7_MT#LTR/Copia
csc_Cs1g18370.1	chr1	21340206	21351472	21337472	21356847	Copia4-PTR#LTR/Copia
csc_Cs5g19230.1	chr5	19790356	19806963	19786646	19805067	COP6_MT#LTR/Copia
csc_Cs5g24260.1	chr5	27151533	27155959	27143277	27161772	SHACOP15_MT#LTR/Copia
csc_Cs5g28645.2	chr5	30896971	30920252	30900873	30919164	TST1#LTR/Copia
csc_clementine0.9_csc_9	chr1	15958101	15961443	15956013	15967550	CAULIV-1_Mad_gagpol#LTR/Caulimovirus
csc_clementine0.9_csc_18	chr3	7926795	7929882	7921676	7929957	ATCopia51#LTR/Copia
csc_clementine0.9_csc_20	chr3	7919651	7922393	7903815	7922761	ATCopia51#LTR/Copia
csc_clementine0.9_csc_22	chr3	7950141	7953333	7934927	7953775	Copia36-PTR#LTR/Copia
csc_Cs3g05520.1_csc_71	chr3	7965615	7969226	7963144	7982193	L1-14_Mad_pol#LINE/L1
csc_orange1.1g003401m_csc_85	chr1	7977755	7986171	7980210	7985206	COP6_MT#LTR/Copia
csc_orange1.1g039821m_csc_110	chrUn	23168775	23171623	23148205	23171122	Gypsy1GM#LTR/Gypsy
csc_orange1.1g042081m_csc_119	chr3	7911150	7913415	7903815	7922761	ATCopia51#LTR/Copia
csc_orange1.1g043039m_csc_123	chr1	10738457	10751894	10736923	10743946	Copia-100_Mad#LTR/Copia
csc_orange1.1g047959m_csc_137	chr3	7877294	7879760	7863570	7883233	COP18_MT#LTR/Copia
csc_orange1.1g047959m_csc_138	chr3	7872938	7875077	7858183	7878320	Copia3_OS#LTR/Copia
csu_PAC_18099873	scaffold01568	12381	15581	227	18330	SHACOP20_MT#LTR/Copia
csu_PAC_18093759	scaffold00200	250596	252980	240068	261373	Mariner2_MT_tp#DNA/TcMar-Pogo
csu_PAC_18115098	scaffold00164	64939	67767	51631	69268	Copia1_MT#LTR/Copia
csu_PAC_18115091	scaffold00164	53451	56597	51631	69268	Copia1_MT#LTR/Copia
